# Supplementary material for: Decoding the mechanism of proanthocyanidins in central analgesia: redox regulation and KCNK3 blockade
Source: Exp Mol Med. 2025 Mar 3;57(3):567–83. doi: 10.1038/s12276-025-01412-5 (PMC11958645; doi:10.1038/s12276-025-01412-5)
Supplement: Supplementary file 2 — Dataset 1 [file 12276_2025_1412_MOESM2_ESM.xlsx]

## Sheet: Figure 1
Figure 1
VLO microinjection
Figure 1b
	PWMT					Sham-Baseline vs SNI-Baseline		two-tailed two-sample t test
	Sham		SNI					t	7.876
	Baseline	PACs	Baseline	PACs				DF	22
	0.7	0.55	0.11	0.44				p	<0.0001
	0.81	0.81	0.27	0.79		Sham-Baseline vs Sham-PACs		two-tailed pair-sample t test
	1.22	1	0.36	0.81				t	0.3545
	0.79	0.7	0.46	0.55				DF	11
	1.04	1.04	0.13	0.46				p	0.7296
	0.81	0.81	0.07	0.7		SNI-Baseline vs SNI-PACs		two-tailed pair-sample t test
	0.62	0.44	0.55	0.7				t	7.986
	0.93	1.22	0.25	0.46				DF	11
	1	1.04	0.27	0.6				p	<0.0001
	0.81	0.93	0.32	0.79
	0.55	0.62	0.05	0.41
	0.6	0.93	0.21	0.62
Figure 1c	PWTL					Sham-Baseline vs SNI-Baseline		two-tailed two-sample t test
	Sham		SNI					t	7.877
	Baseline	PACs	Baseline	PACs				DF	23
	13.4267	12.4533	7.72	14.3				p	<0.0001
	11.1167	13.1167	8.21667	12.5333		Sham-Baseline vs Sham-PACs		two-tailed pair-sample t test
	14.23	12.99	6.18667	10.2867				t	0.5006
	10.05	10.4333	5.38667	12.52				DF	11
	12.4833	12.64	7.76667	12.6267				p	0.6265
	9.92667	11.1	7.78	16.49		SNI-Baseline vs SNI-PACs		two-tailed pair-sample t test
	13.0067	15.2767	8.52	10.7733				t	5.747
	10.8167	10.33	5.42667	10.33				DF	12
	9.27	9.17	6.55	9.585				p	<0.0001
	9.69	9.78	7.205	7.35
	9.705	11.71	5.025	7.415
	12.41	9.705	6.38	6.995
			5.305	8.02
Figure 1d	Dynamic score					Sham-Baseline vs SNI-Baseline		two-tailed two-sample t test
	Sham		SNI					t	10.07
	Baseline	PACs	Baseline	PACs				DF	18
	0.8	0.6	2	0.8				p	<0.0001
	0	0.2	2.6	1.4		Sham-Baseline vs Sham-PACs		two-tailed pair-sample t test
	0.4	0.4	1.8	0.6				t	0.2873
	0.2	0	2.2	1				DF	9
	0.6	0.4	1.8	1.2				p	0.7804
	0	0	1.6	0.8		SNI-Baseline vs SNI-PACs		two-tailed pair-sample t test
	0.6	1	1.2	0.6				t	12.35
	0.4	0.2	2.4	1.6				DF	9
	0.4	0.6	1.6	0.6				p	<0.0001
	0.2	0.4	2	1
Intranasal administration
Figure 1e	PWMT					Sham-Baseline vs SNI-Baseline		two-tailed two-sample t test
	Sham		SNI					t	12.97
	Baseline	PACs	Baseline	PACs				DF	22
	0.81	0.62	0.13	0.46				p	<0.0001
	1	0.7	0.21	0.7		Sham-Baseline vs Sham-PACs		two-tailed pair-sample t test
	0.81	0.81	0.27	0.79				t	0.167
	0.6	0.81	0.27	0.55				DF	10
	0.81	1	0.36	0.46				p	0.8707
	0.7	0.6	0.21	0.46		SNI-Baseline vs SNI-PACs		two-tailed pair-sample t test
	0.81	0.81	0.17	0.42				t	7.956
	0.81	0.79	0.21	0.55				DF	12
	0.62	0.81	0.16	0.55				p	<0.0001
	0.93	1.04	0.21	0.46
	0.81	0.81	0.32	0.55
			0.41	1
			0.07	0.21
Figure 1f	PWTL					Sham-Baseline vs SNI-Baseline		two-tailed two-sample t test
	Sham		SNI					t	5.436
	Baseline	PACs	Baseline	PACs				DF	19
	14.7867	12.5233	6.75	10.3633				p	<0.0001
	11.1	13.44	6.45	12.86		Sham-Baseline vs Sham-PACs		two-tailed pair-sample t test
	12.48	11.27	5.32	8.16333				t	0.04936
	9.46	8.16	6.19667	11.0233				DF	9
	11.9567	14.17	5.96667	10.7				p	0.9617
	12.6967	12.5533	10.9	11.7667		SNI-Baseline vs SNI-PACs		two-tailed pair-sample t test
	9.90333	9.89667	11.4333	15.1				t	6.462
	16.79	16.17	6.4	14.4				DF	10
	13.6033	14.3	7.1	9.16667				p	<0.0001
	10.95	11.0133	7.9	11.8667
			5.36667	13.4333
Figure 1g	Dynamic score					Sham-Baseline vs SNI-Baseline		two-tailed two-sample t test
	Sham		SNI					t	8.572
	Baseline	PACs	Baseline	PACs				DF	20
	0.4	0.6	2.2	0.8				p	<0.0001
	0.2	0	2.8	1.4		Sham-Baseline vs Sham-PACs		two-tailed pair-sample t test
	1	0.8	2	1.2				t	0.6708
	0.4	0	1.4	1				DF	10
	0.6	0.4	1.8	0.4				p	0.5157
	0.4	0.2	1.6	1		SNI-Baseline vs SNI-PACs		two-tailed pair-sample t test
	0.2	0.6	1.4	0.8				t	7.661
	0.6	0.8	2	1.2				DF	10
	1	0.6	1.8	0.6				p	<0.0001
	0	0.2	2.4	1.4
	0.4	0.4	1.4	1
Figure 1j
	Mean time [ TCON / (TCON + TUN) ]
	Sham		SNI			Sham: Pre-training vs Post-training		two-tailed two-sample t test
	Pre-training	Post-training	Pre-training	Post-training				t	0.4684
	0.396892	0.474022	0.498294	0.752672				DF	5
	0.718652	0.737058	0.430251	0.582044				p	0.6592
	0.563963	0.603679	0.424112	0.442187
	0.417917	0.377271	0.529173	0.869017		SNI: Pre-training vs Post-training		two-tailed two-sample t test
	0.4819	0.376455	0.327329	0.537819				t	3.972
	0.563247	0.49399	0.368123	0.407023				DF	6
			0.568218	0.876996				p	0.0073
Figure 1k
	Preferencee score [ (TCON - TUN) / (TCON + TUN) ]
	Sham		SNI			Sham: Pre-training vs Post-training		two-tailed two-sample t test
	Pre-training	Post-training	Pre-training	Post-training				t	0.4686
	-0.20622	-0.05196	-0.00341	0.505344				DF	5
	0.437303	0.474116	-0.1395	0.164088				p	0.6591
	0.127927	0.207359	-0.15178	-0.11563
	-0.16417	-0.24546	0.058346	0.738034		SNI: Pre-training vs Post-training		two-tailed two-sample t test
	-0.03614	-0.24709	-0.34534	0.075637				t	3.972
	0.126494	-0.01202	-0.26375	-0.18595				DF	6
			0.136436	0.753993				p	0.0073

## Sheet: Figure 2
Figure 2
Figure 2b
	Total firing rate (Mean [30mins])									Figure 2d										Figure 2e
	Sham			SNI		Sham-Baseline vs SNI-Baseline	two-tailed Mann-Whitney test				Firing rate of PYR (Mean [30mins])										Firing rate of INT (Mean [30mins])
	Baseline	PACs		Baseline	PACs		p	0.0426			Sham			SNI		Sham-Baseline vs SNI-Baseline	two-tailed Mann-Whitney test				Sham			SNI		Sham-Baseline vs SNI-Baseline	two-tailed two-sample t test
	7.8313	12.1571		1.8213	3.1103						Baseline	PACs		Baseline	PACs		p	0.0271			Baseline	PACs		Baseline	PACs		t	0.2097
	5.2046	7.856		21.5765	24.1525						7.8313	12.1571		1.8213	3.1103						5.3447	8.7007		4.7742	6.4465		DF	65
	3.4159	4.2587		4.8743	6.4068						5.2046	7.856		21.5765	24.1525						5.9715	6.5417		4.1503	5.4606		p	0.8346
	10.1775	11.2921		6.0255	7.1068	Sham-Baseline vs Sham-PACs	two-tailed Wilcoxon matched-pairs signed rank test				3.4159	4.2587		4.8743	6.4068						1.5835	2.5714		5.3365	6.6513
	6.5743	8.3293		4.6459	5.3792		p	0.0519			10.1775	11.2921		6.0255	7.1068	Sham-Baseline vs Sham-PACs	two-tailed Wilcoxon matched-pairs signed rank test				10.6019	12.7911		17.737	23.5273	Sham-Baseline vs Sham-PACs	two-tailed pair-sample t test
	20.7283	23.8334		4.4694	7.0205						6.5743	8.3293		4.6459	5.3792		p	0.1343			13.1504	25.0871		5.0864	7.4325		t	0.3761
	7.7038	9.4116		6.4848	7.5091						20.7283	23.8334		4.4694	7.0205						4.1342	6.6446		9.0346	14.6549		DF	35
	3.8254	4.8616		5.5849	6.5763						7.7038	9.4116		6.4848	7.5091						15.927	14.1578		28.5994	20.0605		p	0.7091
	5.1009	5.6682		16.9947	18.6193	SNI-Baseline vs SNI-PACs	two-tailed Wilcoxon matched-pairs signed rank test				3.8254	4.8616		5.5849	6.5763						17.08	13.3817		16.9346	15.41
	3.3684	4.1488		5.7605	6.7111		p	0.0002			5.1009	5.6682		16.9947	18.6193	SNI-Baseline vs SNI-PACs	two-tailed Wilcoxon matched-pairs signed rank test				13.099	10.0415		13.6054	11.5176	SNI-Baseline vs SNI-PACs	two-tailed pair-sample t test
	9.2157	10.7381		10.8474	12.5572						3.3684	4.1488		5.7605	6.7111		p	<0.0001			13.8022	12.2408		11.0417	9.0663		t	0.5777
	4.9814	5.8823		11.7936	12.3738						9.2157	10.7381		10.8474	12.5572						4.4074	3.6409		16.6819	10.8855		DF	30
	12.3958	15.373		4.3589	4.9774						4.9814	5.8823		11.7936	12.3738						17.1429	15.3096		10.6788	9.9163		p	0.5678
	8.7588	10.6863		6.5332	8.084						12.3958	15.373		4.3589	4.9774						21.1193	15.8742		7.7099	3.3281
	10.9097	13.0746		14.1376	15.4941						8.7588	10.6863		6.5332	8.084						7.8902	6.1703		4.9276	3.4334
	8.5015	10.3807		9.2377	10.7876						10.9097	13.0746		14.1376	15.4941						7.6707	5.8016		22.9059	20.9071
	3.0448	5.2897		15.0444	15.4864						8.5015	10.3807		9.2377	10.7876						1.8954	1.5661		13.1385	12.441
	3.4519	5.137		9.785	11.5197						3.0448	5.2897		15.0444	15.4864						11.6438	12.1651		10.3078	10.677
	0.7003	1.3959		13.2233	14.5956						3.4519	5.137		9.785	11.5197						28.0172	28.7358		31.241	29.9784
	0.9027	1.1133		6.5978	10.2611						0.7003	1.3959		13.2233	14.5956						19.2496	17.208		15.8236	16.1472
	3.4529	5.3972		10.6887	12.1505						0.9027	1.1133		6.5978	10.2611						26.0868	25.7886		3.4352	3.419
	4.8326	6.2084		8.7993	9.9983						3.4529	5.3972		10.6887	12.1505						17.3349	14.8195		1.8039	1.7129
	22.3116	24.1578		11.3674	13.0426						4.8326	6.2084		8.7993	9.9983						15.856	15.2903		25.7429	26.5847
	5.5572	5.7865		11.1651	12.3437						22.3116	24.1578		11.3674	13.0426						9.94983	11.0294		12.0323	12.4383
	29.7912	33.9741		4.5913	4.7947						5.5572	5.7865		11.1651	12.3437						9.2442	9.1166		17.0331	17.7451
	8.8811	6.0974		12.0079	15.4982						29.7912	33.9741		4.5913	4.7947						3.9746	3.9255		5.4539	4.8192
	5.379	3.2056		9.8488	11.4055						8.8811	6.0974		12.0079	15.4982						15.5305	16.719		9.3788	9.6271
	14.254	12.1767		6.6039	8.019						5.379	3.2056		9.8488	11.4055						2.4975	2.748		10.5223	10.7364
	13.3625	12.05		8.5259	13.7901						14.254	12.1767		6.6039	8.019						8.1807	7.78172		3.9268	3.5748
	20.9748	18.9243		2.711	3.3937						13.3625	12.05		8.5259	13.7901						10.6408	10.188		7.9763	8.7049
	14.4465	11.738		6.7025	9.332						20.9748	18.9243		2.711	3.3937						14.9502	14.7552		10.6143	10.8592
	6.5425	5.1113		1.1003	1.7629						14.4465	11.738		6.7025	9.332						9.5427	10.4379		11.9543	12.6581
	35.8282	33.5931		3.2254	4.7124						6.5425	5.1113		1.1003	1.7629						9.0133	7.2926
	9.9224	8.8608		5.036	5.5849						35.8282	33.5931		3.2254	4.7124						10.0091	8.704
	19.0634	18.6227		1.9377	3.0201						9.9224	8.8608		5.036	5.5849						18.5901	17.4577
	7.1596	5.4007		6.2936	9.3938						19.0634	18.6227		1.9377	3.0201						10.6466	11.4167
	8.4666	6.2326		5.4586	7.3202						7.1596	5.4007		6.2936	9.3938						4.5451	4.1445
	5.1933	3.952		3.4199	7.6862						8.4666	6.2326		5.4586	7.3202
	21.8479	19.2725		4.0067	7.0886						5.1933	3.952		3.4199	7.6862
	12.3778	10.9205		6.1161	4.8986						21.8479	19.2725		4.0067	7.0886
	8.2229	6.2907		11.3951	10.8859						12.3778	10.9205		6.1161	4.8986
	14.5936	12.3343		7.5694	6.5494						8.2229	6.2907		11.3951	10.8859
	4.6961	4.1108		13.9458	12.4454						14.5936	12.3343		7.5694	6.5494
	7.78	7.5454		4.9958	4.4663						4.6961	4.1108		13.9458	12.4454
	7.636	7.36		5.9065	4.5864						7.78	7.5454		4.9958	4.4663
	9.1817	8.7575		6.8767	6.1548						7.636	7.36		5.9065	4.5864
	8.0006	7.3019		6.4329	5.6231						9.1817	8.7575		6.8767	6.1548
	14.2646	12.1634		6.4933	5.9245						8.0006	7.3019		6.4329	5.6231
	4.2611	3.3444		10.4335	9.097						14.2646	12.1634		6.4933	5.9245
	11.227	11.0726		8.1092	6.7224						4.2611	3.3444		10.4335	9.097
	8.3724	7.4192		9.4704	6.6914						11.227	11.0726		8.1092	6.7224
	7.7692	7.4688		4.255	3.3194						8.3724	7.4192		9.4704	6.6914
	9.5264	8.0942		8.0181	8.4882						7.7692	7.4688		4.255	3.3194
	14.5441	13.1736		2.8891	2.9429						9.5264	8.0942		8.0181	8.4882
	1.5572	0.7918		7.8106	8.4362						14.5441	13.1736		2.8891	2.9429
	7.7721	6.5459		10.2821	10.3553						1.5572	0.7918		7.8106	8.4362
	17.4981	16.0697		7.9596	7.9929						7.7721	6.5459		10.2821	10.3553
	10.1077	9.1987		9.5974	10.0261						17.4981	16.0697		7.9596	7.9929
	3.0624	2.3919		7.7961	7.721						10.1077	9.1987		9.5974	10.0261
	12.943	14.2073		13.4042	13.2853						3.0624	2.3919		7.7961	7.721
	10.1619	8.2983		18.8931	17.9963						12.943	14.2073		13.4042	13.2853
	16.2996	15.5016		8.4193	8.6646						10.1619	8.2983		18.8931	17.9963
	17.3931	15.0259		11.3999	11.8103						16.2996	15.5016		8.4193	8.6646
	11.545	12.1254		8.2113	8.9089						17.3931	15.0259		11.3999	11.8103
	6.7208	6.3908		15.201	15.5137						11.545	12.1254		8.2113	8.9089
	14.0594	13.7164		11.612	11.2908						6.7208	6.3908		15.201	15.5137
	12.0131	12.8004		5.4341	5.5381						14.0594	13.7164		11.612	11.2908
	19.2649	19.5878		6.7149	7.1948						12.0131	12.8004		5.4341	5.5381
	16.6971	14.4739		4.9946	5.0324						19.2649	19.5878		6.7149	7.1948
	13.6219	14.1454		3.8956	4.0514						16.6971	14.4739		4.9946	5.0324
	8.4813	6.7885		6.4657	6.1414						13.6219	14.1454		3.8956	4.0514
	24.4631	23.9544		7.8165	8.6824						8.4813	6.7885		6.4657	6.1414
	29.3189	27.8818		10.1697	10.7066						24.4631	23.9544		7.8165	8.6824
	5.7861	4.9918		8.4712	8.2673						29.3189	27.8818		10.1697	10.7066
	10.7739	10.7555		2.9505	2.9119						5.7861	4.9918		8.4712	8.2673
	6.3403	6.9222		7.7483	7.819						10.7739	10.7555		2.9505	2.9119
	10.139	11.1521		5.0453	5.6126						6.3403	6.9222		7.7483	7.819
	8.1567	7.3596		4.1659	3.9916						10.139	11.1521		5.0453	5.6126
	9.1943	8.4994		6.8764	7.1292						8.1567	7.3596		4.1659	3.9916
	10.2958	9.0262		4.6093	5.2331						9.1943	8.4994		6.8764	7.1292
	3.1098	3.157		7.2577	7.3854						10.2958	9.0262		4.6093	5.2331
	10.1887	10.9435		15.1	14.9444						3.1098	3.157		7.2577	7.3854
	7.7624	7.8715		4.1566	4.0216						10.1887	10.9435		15.1	14.9444
	3.6422	4.5099		6.8598	7.1976						7.7624	7.8715		4.1566	4.0216
	12.1966	11.4054		3.1764	3.7521						3.6422	4.5099		6.8598	7.1976
	6.1455	6.0169		6.573	7.5048						12.1966	11.4054		3.1764	3.7521
	11.9652	11.5827		2.0646	2.2183						6.1455	6.0169		6.573	7.5048
	9.8278	10.232		11.955	11.5719						11.9652	11.5827		2.0646	2.2183
	3.865	4.0994		6.7352	7.511						9.8278	10.232		11.955	11.5719
	5.7832	6.0773		12.5023	11.8368						3.865	4.0994		6.7352	7.511
	4.5617	4.9887		13.9447	13.0783						5.7832	6.0773		12.5023	11.8368
	4.162	3.9883		1.5384	1.5573						4.5617	4.9887		13.9447	13.0783
	4.9032	4.4777		5.8534	6.4843						4.162	3.9883		1.5384	1.5573
	5.5798	5.4132		5.2764	5.8187						4.9032	4.4777		5.8534	6.4843
	3.2769	2.9307		3.0239	3.1812						5.5798	5.4132		5.2764	5.8187
	14.5462	13.7418		14.0033	13.4662						3.2769	2.9307		3.0239	3.1812
	16.4122	15.0849		4.6171	4.776						14.5462	13.7418		14.0033	13.4662
	9.2498	8.5081		9.4422	10.5442						16.4122	15.0849		4.6171	4.776
	2.8033	2.5793		7.81903	8.39949						9.2498	8.5081		9.4422	10.5442
	5.3447	8.7007		4.7742	6.4465						2.8033	2.5793		7.81903	8.39949
	5.9715	6.5417		4.1503	5.4606
	1.5835	2.5714		5.3365	6.6513
	10.6019	12.7911		17.737	23.5273
	13.1504	25.0871		5.0864	7.4325
	4.1342	6.6446		9.0346	14.6549
	15.927	14.1578		28.5994	20.0605
	17.08	13.3817		16.9346	15.41
	13.099	10.0415		13.6054	11.5176
	13.8022	12.2408		11.0417	9.0663
	4.4074	3.6409		16.6819	10.8855
	17.1429	15.3096		10.6788	9.9163
	21.1193	15.8742		7.7099	3.3281
	7.8902	6.1703		4.9276	3.4334
	7.6707	5.8016		22.9059	20.9071
	1.8954	1.5661		13.1385	12.441
	11.6438	12.1651		10.3078	10.677
	28.0172	28.7358		31.241	29.9784
	19.2496	17.208		15.8236	16.1472
	26.0868	25.7886		3.4352	3.419
	17.3349	14.8195		1.8039	1.7129
	15.856	15.2903		25.7429	26.5847
	9.94983	11.0294		12.0323	12.4383
	9.2442	9.1166		17.0331	17.7451
	3.9746	3.9255		5.4539	4.8192
	15.5305	16.719		9.3788	9.6271
	2.4975	2.748		10.5223	10.7364
	8.1807	7.78172		3.9268	3.5748
	10.6408	10.188		7.9763	8.7049
	14.9502	14.7552		10.6143	10.8592
	9.5427	10.4379		11.9543	12.6581
	9.0133	7.2926
	10.0091	8.704
	18.5901	17.4577
	10.6466	11.4167
	4.5451	4.1445
Figure 2f
				0-3min	3-6min	6-9min	9-12min	12-15min	15-18min	18-21min	21-24min	24-27min	27-30min	PACs application	45-48min	48-51min	51-54min	54-57min	57-60min
	Normalized firing rate	Sham-PYR	Mean	1.01005	0.988356	0.982874	0.984802	1.00249	0.988539	0.981167	0.998928	1.01491	1.04788		1.00241	1.00164	1.00109	1.00709	0.994165
			SEM	0.0158079	0.0155587	0.0133201	0.0101137	0.0145062	0.0142673	0.0128828	0.0147081	0.0146307	0.019513		0.0253012	0.0242235	0.020398	0.0231983	0.0244621
		Sham-INT	Mean	1.06283	1.05546	1.00636	1.01463	0.991076	0.994497	0.957118	0.971745	0.968055	0.978234		0.988879	0.981433	1.00144	1.02143	1.0335
			SEM	0.0270249	0.0303416	0.0195767	0.020896	0.0171037	0.0141369	0.015956	0.0217183	0.0233945	0.0160663		0.0439051	0.0364623	0.0443889	0.053687	0.0475739
		SNI-PYR	Mean	1.00077	0.988588	0.992965	0.983765	1.02445	1.00188	1.00197	1.00817	1.00232	0.995124		1.09912	1.12206	1.10913	1.1126	1.11465
			SEM	0.016585	0.012624	0.010808	0.009654	0.013477	0.00983	0.011105	0.010597	0.01165	0.010832		0.024387	0.026027	0.022513	0.027977	0.032167
		SNI-INT	Mean	1.01388	0.992923	0.992209	0.998205	1.02629	0.985157	0.977546	0.993403	1.0209	0.999486		1.01762	0.989041	0.976275	1.01759	1.02658
			SEM	0.0204828	0.0183399	0.0136222	0.0184456	0.0140464	0.0157042	0.0147273	0.0171372	0.0191105	0.0222696		0.040436	0.0421434	0.0413576	0.0508328	0.0459809
Figure 2g
	Sham-PYR			SNI-PYR
	increase	25		increase	39
	decrease	34		decrease	14
	no change	40		no change	46
	Sham-INT			SNI-INT
	increase	6		increase	6
	decrease	10		decrease	10
	no change	20		no change	15
Figure 2h
	PYR (Normalized firing rate [Mean per 3 mins])																						PYR (Normalized firing rate [Mean per 3 mins])
	Sham																						SNI
	Baselile											PACs											Baselile											PACs
	0-3min	3-6min	6-9min	9-12min	12-15min	15-18min	18-21min	21-24min	24-27min	27-30min		45-48min	48-51min	51-54min	54-57min	57-60min	60-63min	63-66min	66-69min	69-72min	72-75min		0-3min	3-6min	6-9min	9-12min	12-15min	15-18min	18-21min	21-24min	24-27min	27-30min		45-48min	48-51min	51-54min	54-57min	57-60min	60-63min	63-66min	66-69min	69-72min	72-75min
	1.11902	1.23011	1.13836	0.95176	1.01229	1.01167	0.96424	0.92055	0.7976	0.8544		0.67637	0.68136	0.63772	0.6159	0.76365	0.62276	0.66016	0.74432	0.65892	0.80292		0.97727	1.00263	1.07237	0.94376	0.90028	0.9818	0.96368	1.03704	1.0307	1.09048		0.83406	0.85493	0.80139	0.83951	0.87399	0.83225	0.81954	0.67433	0.68794	0.7905
	1.01782	0.98074	0.95601	1.02091	0.96322	0.96219	0.96425	1.01679	1.01782	1.10024		0.57006	0.53611	0.64107	0.65033	0.65547	0.70281	0.59373	0.52685	0.57315	0.51038		0.99995	0.94307	0.94082	1.01034	0.99815	0.95887	1.02885	1.05052	1.0135	1.05593		0.97964	0.97917	0.9891	0.9196	0.94371	0.92953	0.92149	0.93756	0.92243	1.03118
	1.05237	1.03526	0.98394	0.95984	0.96062	0.96567	0.97928	0.96412	1.05275	1.04615		0.87059	0.8337	0.88146	0.91874	0.82943	0.85622	0.90515	0.83564	0.84457	0.76769		1.11398	1.15884	0.98824	1.09155	0.91688	1.09427	0.95562	0.90532	0.91144	0.86386		0.83568	0.92821	0.79795	0.86771	0.92465	0.77019	0.80151	0.88052	1.01363	0.83212
	1.0294	0.94202	0.94937	1.13842	1.07554	0.95876	1.01511	0.97305	0.91058	1.00776		1.0294	0.94892	0.88244	0.92316	0.93479	0.88494	0.96844	0.86541	0.94892	0.74659		1.09896	1.05672	1.0508	0.94738	0.99909	1.01567	0.98725	0.95528	0.97778	0.91106		0.80546	0.83328	0.86429	0.85038	0.89252	0.92433	0.95494	0.95335	0.8953	0.94897
	1.09435	1.12322	1.00799	0.98562	1.00044	0.99732	0.88313	0.93645	0.96064	1.01085		0.9499	0.92449	0.9147	0.93931	0.9626	0.88294	0.91549	0.74531	0.95175	0.83583		1.05803	1.03707	1.02162	0.90578	1.0459	0.99184	1.00397	0.95984	0.96425	1.01169		0.81669	0.85224	0.84336	0.9078	1.0178	0.87002	0.87113	0.88669	0.90891	0.97336
	1.07913	1.03494	1.07875	0.89783	0.88008	0.88196	1.15845	1.10066	1.05345	0.83475		0.76094	0.72943	0.81282	0.86201	0.77016	0.94541	0.72789	0.86048	0.74288	0.9139		1.20328	1.1194	1.02805	1.05322	0.89943	0.96188	0.9973	0.95535	0.8957	0.88638		0.8101	0.79884	0.76317	0.74064	0.81104	0.7979	0.84765	0.64395	0.77537	0.77443
	1.005	1.05088	1.13178	0.98999	0.93495	1.02585	0.8774	0.92077	1.02836	1.03503		0.78325	0.85284	0.91479	0.91139	0.73488	0.70264	0.76628	0.69246	0.78665	0.6653		1.02325	1.02325	0.93969	0.93848	1.00266	1.06442	1.01235	0.91911	1.12013	0.95665		0.93557	0.86945	0.93476	1.02129	0.88496	0.72168	0.84904	0.78128	0.98456	0.9519
	1.00052	1.0095	1.01712	0.98696	0.95148	0.96245	1.01681	1.03356	1.05092	0.97067		0.91527	0.91356	0.95865	0.99444	0.9086	0.92735	0.92301	0.93463	0.899	1.00157		0.95995	1.09948	0.96382	1.00258	0.88243	1.02067	0.96641	0.96512	1.08656	1.05297		0.94244	0.85273	0.76562	0.92241	0.92589	0.86492	0.88321	0.7874	0.77521	0.97206
	0.93979	0.91119	0.90459	0.96288	0.95023	1.04372	1.02942	1.03712	1.10586	1.1152		0.90025	0.90808	0.92823	0.90641	0.80234	0.91871	0.85269	0.8471	0.86892	0.99761		1.04054	0.93149	0.99179	1.06492	1.0816	1.01617	0.961	0.94945	0.97768	0.98537		0.91083	0.88747	1.01635	0.83125	0.8027	0.88055	0.92553	0.92034	0.91861	0.97743
	1.01145	0.99659	0.8486	0.94066	1.10525	1.05544	1.07	0.87919	1.00271	1.0901		0.88867	0.78152	0.86101	0.63331	0.81442	0.87789	0.92827	0.61001		0.95331		1.0185	1.0851	1.0703	0.94609	1.10412	0.93552	1.01956	0.97727	0.90909	0.93446		0.87634	0.88468	0.81743	0.90241	0.85445	0.82525	0.8925	0.80857	0.90866	0.92065
	1.17601	1.18067	1.19929	1.01156	1.08137	0.91382	1.0007	0.91226	0.78737	0.73695		0.77304	0.72419	0.76373	0.72496	0.65751	0.77769	0.69007	0.75753	0.81025	0.86453		0.97909	1.03307	1.0686	1.00847	0.98114	0.94288	1.03785	1.09798	0.95928	0.89164		0.95857	0.64155	0.79118	1.0631	0.619	0.82397	0.82192	0.97155	0.7659	0.83217
	0.97015	0.96622	0.89406	1.00689	1.09282	1.11643	0.99442	0.97737	0.98983	0.9918		0.77037	0.80316	0.70547	0.71268	0.8143	0.7671	0.71792	0.64187	0.69235	0.73694		1.23281	1.09005	1.16202	1.05319	0.98824	0.95664	1.07191	0.87531	0.73079	0.83904		0.76822	0.84486	0.93555	0.72726	0.78167	0.64827	0.64593	0.5886	0.57455	0.55057
	1.00332	0.92737	0.84073	1.03968	1.22687	1.17981	0.99904	0.88887	0.90705	0.98727		0.87668	0.81574	0.70348	0.68851	0.75694	0.8307	0.71096	0.73342	0.76014	0.72807		1.09403	1.10836	0.99375	0.9651	1.16567	0.90649	0.94035	0.85569	0.93774	1.03282		1.04972	0.7671	0.7085	0.91688	0.74887	0.64338	0.56523	0.81008	0.76841	0.8192
	1.07425	0.88767	0.91588	1.09078	1.00867	1.13221	0.9441	0.82514	1.02595	1.09535		0.86768	1.03943	0.94212	0.73251	0.90858	0.86742	0.9124	0.73175	0.95711	0.86234		0.65476	0.91964	0.74702	0.54464	1.54762	1.5119	1.3125	1.1875	0.77083	0.80357		1.99673	0.45827	0.48802	0.46422	0.40768	0.98795	0.91653	0.30055	0.33924	0.26187
	1.0477	1.04635	0.9445	0.85476	0.98802	0.97052	1.05263	1.02975	1.04276	1.02302		0.97005	0.85749	0.88395	0.94315	0.97319	0.97454	0.88305	0.86825	0.71353	0.75523		0.9432	0.91142	1.17606	1.03925	0.96946	0.95426	0.93629	1.06896	0.92454	1.07656		1.08847	1.13901	1.12309	1.07116	1.06492	1.04069	1.06977	0.97353	1.02892	0.98876
	0.96386	0.98548	0.98818	1.03614	0.96521	0.99831	1.01655	1.03141	1.03816	0.9767		0.84525	0.85943	0.79192	0.74601	0.80542	0.68187	0.72576	0.67985	0.80812	0.70685		0.91502	0.97832	0.88433	0.98024	1.00134	1.1644	0.96298	0.96681	1.12987	1.01669		0.8131	1.02454	0.94765	1.06299	1.00148	1.14372	1.04569	1.0207	1.08798	1.04184
	1.09802	0.92591	0.92591	0.99202	0.92933	0.93959	1.0019	1.17591	0.90805	1.10334		0.8601	1.02931	0.81723	0.85213	0.75842	0.89538	0.79181	0.83202	0.79105	0.82406		0.92489	0.91283	1.22136	0.98234	1.01213	0.96886	1.02773	1.06391	0.88588	1.00007		0.95593	1.226	1.10447	1.20184	1.12721	1.01278	1.04761	0.94527	1.11371	1.06538
	1.17818	0.96246	1.34619	1.10973	0.9666	0.87119	0.86082	0.85874	0.79859	1.0475		0.76402	0.84499	0.98474	1.17933	0.86328	0.76271	0.90899	0.68696	0.81757	0.80842		1.00738	1.05209	0.98314	1.016	1.01762	1.04347	0.94651	0.92442	1.01708	0.9923		1.11147	1.03698	0.9722	1.01862	0.98948	0.95655	1.0807	1.00135	0.97868	0.92524
	1.029	0.90326	1.13677	0.98281	1.03156	0.96998	1.08545	0.99307	0.93405	0.93405		0.89832	0.92094	0.96294	0.98072	0.89185	0.86277	0.83692	0.93871	0.81915	1.04211		0.97957	0.90392	0.93625	1.06104	0.94983	1.10048	0.99056	1.07526	0.94789	1.05522		1.12477	0.95548	0.94329	1.10581	1.15659	0.82749	0.87151	1.03674	1.08143	0.94126
	0.90861	0.85516	1.13576	1.05826	0.97007	1.17851	1.13041	0.77231	0.92731	1.0636		0.64275	0.75549	0.83794	0.85644	0.79251	0.82952	0.71679	0.63939	0.58386	0.66463		1.0914	1.11766	1.04798	1.00777	1.01849	1.01421	0.96167	0.90056	0.90539	0.93487		1.06891	1.04646	1.11832	1.07116	1.05769	1.01165	0.98976	1.03748	1.08239	0.96169
	0.85633	0.86143	0.94114	0.97691	1.08931	1.02493	1.01471	1.02289	1.06887	1.14347		0.93421	0.83706	0.9889	0.9503	0.92585	0.90719	0.94515	0.85765	0.80232	0.94129		0.88552	1.03398	0.89145	0.97394	1.18707	0.96668	1.00891	0.91785	1.1125	1.0221		0.95021	1.24183	1.04074	1.07943	0.95919	0.93155	0.97854	0.96195	0.89907	0.79956
	1.14127	0.74238	1.11911	0.71745	0.97507	1.11634	1.08033	0.98338	1.2133	0.91136		0.81647	0.62252	0.68532	0.88297	0.82202	0.92361	0.8645	0.70379	0.67978	0.65761		1.04229	0.99586	1.06148	0.91181	0.97168	0.99739	1.0254	1.07222	0.9429	0.97897		1.26562	1.0096	1.06547	0.94329	0.99835	0.92882	0.81668	0.93324	1.03693	0.91354
	1.01339	1.03912	0.99877	1.02216	0.92334	0.93679	1.00228	1.01748	1.02976	1.0169		0.9485	0.85113	0.77386	0.84719	0.93944	0.86453	0.84167	0.77189	0.79752	0.89371		1.08219	1.05677	0.94195	1.02025	1.02989	0.8689	0.92062	0.91156	1.10877	1.05911		0.94726	1.00604	1.17562	0.90523	1.0369	0.86056	0.9067	0.86144	0.94814	0.87672
	1.14502	1.24674	1.05634	0.94418	0.92853	0.79551	1.24804	1.04199	0.65728	0.93636		0.79087	0.96749	0.92983	0.68828	0.85061	0.8584	0.7623	0.79607	0.61036	0.51296		0.92131	0.95344	0.89115	1.02098	0.9823	1.05049	1.02557	1.0282	1.05443	1.07213		1.02574	0.97033	1.08379	0.9855	1.00595	1.02112	1.03366	1.10688	1.04157	1.01848
	0.89538	0.98339	0.92801	0.99921	1.0887	1.04321	0.97894	1.06744	0.94136	1.07436		0.65723	0.72143	0.67748	0.78118	0.77673	0.70908	0.65427	0.65723	0.71698	0.66069		0.97816	0.93071	1.06581	0.96267	1.05177	0.9462	1.0353	1.02997	0.96315	1.03627		1.04536	0.98983	1.03659	1.0892	1.08579	1.09115	0.97911	0.99811	1.04536	1.00054
	1.0244	0.97335	0.94417	1.09866	1.01843	0.96274	0.93953	0.98329	0.97202	1.08341		0.99728	0.86882	0.88802	0.9112	0.98669	0.96881	0.88934	0.78472	0.77478	0.79266		1.05008	1.10857	1.00908	1.03933	1.05681	0.88471	0.8995	1.05748	0.92303	0.97143		1.17739	1.174	1.21323	1.0543	1.01846	1.03943	1.10029	1.01035	0.97112	1.09015
	1.30371	1.27585	0.88283	1.06174	0.97082	0.8007	1.094	1.02801	0.79924	0.78311		0.64395	0.78394	0.71321	0.725	0.641	0.49512	0.62479	0.753	0.59974	0.57322		0.97905	1.04804	1.03897	1.07746	0.98958	0.99394	0.95798	0.93547	1.00665	0.97287		1.01154	1.07803	1.0393	1.06159	1.1036	0.9425	1.08314	1.05282	0.96953	0.86432
	1.08689	1.25124	1.02454	1.04435	0.99073	0.82406	0.93071	0.93012	0.84038	1.07699		0.79579	0.81792	0.90589	1.0358	0.7754	0.96182	0.84181	0.76025	0.81384	0.78588		0.92603	0.94267	0.98498	0.98498	0.99686	0.99639	0.95883	0.9864	1.0734	1.14946		0.96932	1.03914	1.15821	1.03388	1.02957	0.80625	0.9258	1.0028	0.89472	0.86316
	1.05211	1.01203	1.15022	0.98683	0.99446	1.06089	0.93186	0.90857	0.86696	1.03608		0.93723	0.90251	0.93036	0.96051	0.91472	0.91472	0.81893	0.91319	0.91357	0.85137		1.03253	0.90789	1.04975	0.89168	1.0153	1.05077	0.97072	0.94944	1.02239	1.10953		1.03888	1.09704	0.95826	0.99397	1.20012	0.87151	0.8562	1.04704	0.89907	0.89702
	0.61676	1.09091	0.97326	1.00535	0.89483	1.03743	0.78075	0.96257	1.05169	1.58645		0.64147	0.47398	0.60583	0.55238	0.49536	0.73056	0.62365	0.31004	0.29223	0.34925		0.96343	0.82732	0.91587	0.99295	0.99459	1.061	1.1102	1.12414	1.11348	0.89702		1.18336	1.02481	1.09748	1.10409	1.14042	1.12721	1.00086	0.94471	1.03967	1.05123
	1.14204	0.96048	1.08081	0.96832	1.08081	1.09292	0.91919	0.91136	1.03952	0.80456		0.91212	0.78294	1.07056	0.74297	0.8593	0.87501	0.8122	0.76295	0.95566	0.77437		0.97507	0.87359	1.04677	0.95081	1.02691	0.80962	0.91771	1.23208	1.14494	1.0225		0.8465	0.85095	1.08201	1.02536	0.94093	1.04091	1.33863	0.78762	0.97314	1.19088
	1.08897	0.9536	0.92514	0.89509	1.039	1.02698	1.02793	0.8992	1.08201	1.06209		0.91563	0.87853	0.91785	0.80878	0.99996	0.84778	0.86458	0.93085	0.94226	1.07764		1.04689	1.12824	0.82423	0.81139	1.19032	0.9848	0.99979	1.04903	0.9955	0.96981		1.10846	1.10701	1.05794	0.89918	0.87176	0.90495	1.03052	1.48083	1.18784	0.7967
	0.92112	0.93156	0.92607	0.99418	1.00846	1.00352	1.08755	0.92881	1.14138	1.05734		0.97497	0.96784	0.97442	0.8823	0.87078	0.92068	0.84391	0.77372	0.94646	0.94426		1.4201	1.06572	1.12758	0.90077	1.01418	1.00129	0.77706	0.84923	0.78479	1.05928		1.15112	1.00083	1.13114	0.93219	0.73238	0.89049	0.86182	1.03123	0.94783	0.87225
	1.11695	0.92294	1.12421	1.15866	1.08613	0.92294	0.89211	0.90118	1.01541	0.85947		0.90691	0.77296	0.85261	0.82545	1.05354	0.80735	0.64805	0.64081	0.53582	0.7621		0.80085	0.97551	0.99681	1.12673	1.11395	1.04579	1.1885	0.85304	0.96273	0.9361		0.83427	0.96279	1.27797	1.27726	1.26074	1.02382	0.93838	1.12648	1.19828	1.20474
	1.3101	1.3071	1.24331	1.06521	0.79719	0.75352	0.73383	0.89566	0.986	0.90808		1.12128	1.10717	1.02848	1.11615	1.29662	1.05029	0.86512	1.06483	1.17217	1.15464		1.39005	0.77535	0.65978	1.10565	1.65068	0.83272	0.77781	1.01057	0.74994	1.04746		0.52216	0.96199	1.54272	0.75699	0.67798	1.10676	1.22666	1.42779	1.25595	0.92497
	0.42651	0.50614	0.59067	0.85029	1.80802	1.80311	1.3117	0.63703	0.54213	1.52441		0.43746	0.39714	0.4429	1.05414	1.63814	0.83787	0.44781	0.53388	0.88308	1.49596		1.08419	0.97686	0.97194	0.93353	1.15805	1.00148	1.02905	1.04382	0.88626	0.91482		0.63931	0.88296	1.20228	1.04959	0.80661	0.89756	1.13125	1.10004	1.08146	0.9447
	0.92016	0.97831	1.14527	0.98817	1.00755	0.85147	1.0708	0.99531	1.17247	0.87051		0.74146	1.01997	1.06854	1.06549	0.83317	1.02133	1.21154	0.93676	0.82977	0.78358		1.34425	0.4462	1.17199	1.268	1.13245	1.20023	0.70602	0.9743	0.91217	0.84439		0.78631	1.25466	1.1252	0.80154	0.55784	1.13662	1.19755	1.11187	1.00145	0.95385
	1.15813	1.03422	0.87895	0.98937	1.06151	1.08504	0.9329	0.54801	1.15186	1.16001		1.00537	0.69833	0.82345	1.04942	1.07112	0.82089	1.06601	0.6511	0.85983	0.59333		1.10526	1.07945	1.05688	0.92678	0.96764	0.95796	0.94291	0.98699	0.99237	0.98377		1.27715	1.17132	1.12783	1.02056	1.05173	1.10464	0.94518	0.89806	0.85167	0.72918
	0.86961	0.87055	0.97642	0.97311	0.9457	1.02084	1.13852	1.16877	1.05109	0.9854		1.04685	1.07522	1.04204	1.03435	1.01271	1.04444	1.03627	1.08628	1.00309	1.12042		0.9423	1.15556	1.2531	0.93239	0.8365	0.8084	0.89106	0.94065	1.11423	1.12581		0.79576	0.96516	1.00082	1.11896	1.07327	1.13457	1.19475	1.18583	1.23821	1.34409
	1.01592	0.95988	0.98506	1.00617	0.90629	0.87705	1.0955	1.18727	1.03378	0.93308		1.00061	0.92212	0.92377	0.95104	0.90146	0.99731	0.84858	0.95682	0.89402	1.11629		1.26101	0.97078	0.97678	1.14091	0.90272	0.93275	0.98479	0.92474	0.99079	0.91473		1.16184	1.23471	1.00126	1.12945	1.04984	0.85283	0.98507	0.81774	0.75297	0.74217
	1.13319	1.17394	1.11029	1.1068	1.09516	0.98145	0.89491	0.75365	0.87318	0.87744		0.96858	1.00768	0.97806	0.98004	0.95832	0.92515	0.95792	1.03097	1.01478	0.93384		1.10409	1.18061	0.94741	0.73606	0.9134	1.06037	0.68505	0.79558	1.21827	1.35916		0.87699	0.7599	0.79511	0.89828	0.62479	0.85898	1.26104	1.35029	1.40024	1.38387
	0.78171	0.80251	0.88804	0.8358	0.90422	0.97957	1.11733	1.0993	1.28328	1.30825		1.00266	1.08583	1.13019	1.02299	1.08814	1.06227	1.07197	1.07243	0.95091	1.16761		0.81592	0.9348	0.7799	0.80512	0.97082	0.99604	1.32024	1.16535	1.22298	0.98883		1.34177	1.23977	1.20577	1.51177	1.23249	1.01635	0.86456	0.9532	0.92163	1.0467
	0.80005	0.87861	0.95027	0.96466	1.09906	1.00553	1.1097	1.04351	1.1382	1.01042		1.1156	1.05496	1.10612	1.01875	0.94432	0.94289	0.99576	1.02364	1.03772	0.92766		1.24612	1.07024	1.03805	0.9047	0.83343	1.07828	1.00816	0.96908	0.91045	0.94149		1.19426	1.16946	1.11754	1.10746	1.04004	1.08654	0.91061	0.84551	0.91914	0.86101
	1.07591	1.09716	1.03374	1.0251	1.08122	1.03208	1.00618	1.07259	0.76111	0.8149		1.1606	1.03791	1.15496	0.89963	0.76036	0.89897	0.84856	0.72057	0.71758	0.46921		0.90623	0.95558	1.00602	1.02663	1.07381	0.99246	0.98053	1.0288	1.03151	0.99843		1.03792	0.99086	0.93056	0.9563	0.99527	0.94417	1.02395	1.0791	0.94012	0.97983
	0.85429	0.92918	0.83354	0.95564	0.93773	0.97639	1.10175	1.24664	0.91249	1.25234		1.02093	1.17172	1.04166	0.97745	0.96525	1.05385	1.09246	1.03435	0.95713	1.06889		1.1168	1.12074	0.93362	0.99271	1.11877	0.97105	0.86074	0.89226	1.05377	0.93953		0.90935	1.10831	1.02152	0.97077	0.93606	0.95742	1.04288	0.98413	0.80787	0.94941
	0.98784	1.06695	1.14409	1.03099	1.07937	1.04341	0.84532	0.9205	0.98719	0.89435		0.68026	1.10134	0.91267	0.94923	0.78471	1.07914	1.13659	1.14247	1.15487	1.30698		0.9799	0.9419	1.05271	1.08358	0.88808	0.87067	1.20943	1.10495	0.97198	0.89679		1.14728	0.96847	1.21282	0.96443	0.92802	0.97414	1.05666	1.06476	1.05181	1.1222
	1.05722	1.07558	1.02051	1.02391	1.07467	1.00442	0.99241	0.8315	1.06085	0.85892		0.99801	0.86789	0.80633	1.17634	1.28656	1.16684	1.08288	0.99507	0.6701	0.74093		1.09439	1.02599	0.88064	0.93365	0.80882	0.90287	0.908	1.10978	1.32524	1.0106		0.84076	1.40884	1.05925	1.43157	1.30571	1.23055	1.03653	1.20783	1.276	1.00856
	1.00639	0.99996	1.06634	0.9784	1.04591	0.97689	0.99164	0.97727	0.90825	1.04894		0.89563	1.10448	0.98174	0.8758	0.92641	1.12374	0.98683	0.85069	0.90129	0.86315		1.02585	0.99529	0.97299	1.03824	1.01099	1.02668	0.96886	0.98538	0.91517	1.06054		1.18962	1.16261	1.16176	1.16007	1.06973	1.12123	1.09844	1.28672	1.10519	1.06129
	0.77887	0.66542	0.99221	0.96343	1.00576	1.29021	1.06163	1.16322	1.08026	0.99898		0.87206	0.82622	0.95841	0.87206	0.8582	0.80383	0.81982	0.65031	0.77185	0.93602		0.80951	0.84959	0.93241	0.80684	0.88699	1.02324	1.08469	1.25835	1.13545	1.21293		0.93548	0.93548	0.98291	0.89859	0.94866	0.90913	1.32021	1.11731	1.17792	1.51785
	1.02252	1.06974	0.96985	1.16873	1.0316	0.98075	0.98529	0.83636	1.00618	0.92899		0.91254	0.964	1.09322	1.03776	0.94227	1.05491	0.98458	0.90625	1.02461	1.01946		1.16253	0.9445	0.91869	1.09155	1.13119	0.93436	0.9929	0.89748	0.94127	0.98553		0.87158	1.12665	0.91978	0.9907	0.98252	0.9266	0.90205	0.95115	1.02117	0.97888
	1.09653	1.04247	0.93436	0.98069	1.21081	1.07336	0.87104	0.84633	0.94826	0.99614		1.01713	1.0395	1.22717	1.06867	1.01421	1.13965	1.14646	1.04922	1.13868	1.15035		0.9111	1.15526	1.17329	1.00041	0.91602	0.9406	1.03646	0.95289	1.00778	0.90619		1.03362	1.00856	1.00048	1.13059	1.11685	0.99887	1.11524	1.17019	1.22676	1.35526
	1.41252	1.00791	0.84564	0.99438	0.91741	0.79884	0.75099	1.03703	1.41356	0.82172		0.88413	0.91294	1.09632	0.97843	1.03541	1.45193	1.41591	1.05113	1.36483	1.74533		0.9032	0.92274	0.92984	1.01687	1.01332	1.00933	1.08259	1.13321	0.95782	1.03108		1.02012	0.88154	0.90943	1.02676	1.0582	0.96079	0.79077	0.99799	1.00905	0.81424
	1.15661	0.976	1.27041	1.18258	0.80529	0.84859	0.84364	1.05393	0.87952	0.98342		1.09741	0.90737	0.75471	0.80067	1.00395	0.85675	0.87933	0.91438	0.92918	0.88634		0.81167	1.01389	0.97767	1.00474	1.03419	1.01389	0.97608	0.94025	1.12217	1.10545		1.08875	1.08081	1.0046	0.95261	0.86687	0.85615	0.91331	0.94149	0.84544	0.82678
	1.13951	1.17491	0.69145	1.11517	0.9636	0.76004	0.89059	1.07534	1.1738	1.0156		0.81429	0.79409	1.18417	0.90415	0.92296	1.00306	0.89997	0.81638	0.95987	1.4628		0.80779	1.03859	0.86909	0.82582	1.23693	1.12153	1.14677	1.32348	0.95564	0.67436		0.9448	2.00138	1.08543	0.62385	1.21886	0.87628	1.03134	0.84383	0.69237	0.81498
	1.03693	1.03887	1.01555	0.91642	1.12148	0.94849	0.93683	0.88241	0.97473	1.12828		0.77526	0.91354	0.98942	0.98024	0.91538	0.96678	0.93496	0.89702	0.84746	0.79178		0.79822	0.82379	0.91374	0.9876	1.03683	1.11448	1.11448	1.13342	1.1069	0.97055		1.23375	1.3379	1.21576	1.08983	1.15232	1.01787	1.05195	1.01881	0.99988	0.962
	1.26083	0.99455	0.72826	0.78601	1.37312	0.79564	0.76676	0.82772	1.18704	1.28008		1.11301	0.97969	1.27259	1.24027	0.81405	1.14533	0.94333	1.15139	0.83627	1.17159		0.51026	0.79432	1.00263	0.95634	1.1878	1.18674	1.29826	0.99632	1.10468	0.96265		1.1413	1.30089	0.99956	0.93131	1.10035	1.0888	1.05835	1.03106	1.093	1.28934
	1.0466	1.11262	1.08641	0.96117	0.84175	0.83883	1.02039	1.07184	1.03495	0.98544		0.92794	0.96584	1.27087	1.22503	1.02819	1.07098	1.11744	0.89065	1.14923	1.2721		0.63521	0.962	1.09969	0.95649	1.15293	1.08133	1.17312	0.92712	1.085	0.92712		1.12129	1.28435	0.99304	0.93257	1.02235	1.00403	0.98571	1.01685	1.02052	1.14694
	1.12344	1.10082	0.9511	1.04589	1.02111	0.99634	1.0168	0.85093	0.88432	1.00926		1.07311	1.20599	1.22754	1.09753	1.0415	0.94884	0.91293	0.82243	1.01636	0.84326		1.00115	0.99164	1.14496	1.07246	0.92508	1.05503	1.09227	0.94766	0.82841	0.94133		0.85956	0.96434	0.9157	0.89712	0.99834	1.11616	1.01811	0.83623	0.99755	1.01218
	1.08821	0.94003	0.859	0.61125	0.53253	0.60431	0.44223	1.37069	1.43783	2.11392		1.87131	1.06998	1.41429	0.9758	0.83375	1.92844	1.30776	1.22593	1.08851	0.82449		0.85319	1.15884	0.95548	1.15283	1.09747	0.84477	0.87605	1.19615	1.05054	0.81468		0.87789	1.09406	1.13609	1.10607	1.07124	0.88149	0.81424	1.08925	1.04602	1.23337
	1.2542	1.11027	0.73127	0.88753	1.07258	0.79021	0.82791	1.12398	1.18361	1.01844		1.16085	1.08864	0.83727	0.88846	1.00363	0.90537	0.72302	1.02146	0.83819	0.90034		0.7996	0.7103	0.88949	1.06339	1.28018	1.08043	1.02579	1.05282	0.95118	1.14682		1.25004	1.12785	1.26296	1.05384	0.96279	1.02447	1.05678	1.06676	1.18307	1.17955
	1.1427	1.01285	0.99781	0.9199	0.84746	0.91853	1.01011	0.85839	1.08666	1.20558		1.00902	1.13937	0.98259	0.99079	1.02999	1.071	0.97256	0.88871	0.90876	0.88141		0.90134	0.76736	1.17844	1.03228	1.07491	1.05968	1.25761	0.77954	0.85871	1.09013		1.5558	1.38226	1.89071	2.0125	1.88158	1.67454	1.47055	1.58625	2.05817	1.5284
	0.77027	0.89741	1.03104	0.95958	1.03754	1.01202	1.0858	1.2199	1.02315	0.9633		1.02902	1.01516	1.10711	0.9879	0.78412	0.9611	1.1048	0.96987	1.00638	0.71435		1.0066	0.97579	1.03997	1.05358	1.0297	0.95166	0.9378	1.04305	0.93831	1.02354		1.1288	1.20057	1.11516	1.09947	1.04982	1.06449	1.11542	1.10359	1.1342	1.18179
	1.12693	1.01565	1.08795	0.84223	1.03768	1.14161	0.94165	0.97667	0.9665	0.86313		0.9179	1.24511	1.0296	0.97713	0.8107	1.08038	0.99914	1.06796	1.12212	1.16105		1.09457	1.02864	1.13662	1.16049	0.98545	0.9809	0.91725	0.98545	0.80473	0.90589		1.47836	1.21982	1.0877	1.04556	0.99659	1.04784	1.34055	1.53189	1.59226	1.80638
	1.07648	0.82773	0.84489	0.9664	1.13224	1.04932	1.03645	0.97927	0.92781	1.1594		0.99549	1.08743	0.95383	1.23395	0.92654	0.9366	0.94952	1.25837	1.14201	1.12334		1.04615	0.90182	1.08844	0.96709	1.00478	0.98364	1.03052	1.06821	0.86505	1.04431		1.1791	1.28688	1.39005	1.3486	1.35044	1.20121	1.05198	1.01237	0.96907	1.00408
	1.0953	1.13159	0.97976	1.06188	0.98549	0.94347	0.9215	1.10199	1.0953	0.68373		1.05933	1.13226	1.18599	1.31745	1.06701	0.9058	0.7043	1.29442	0.84152	0.9912		1.07612	1.13219	1.14889	0.84228	0.86376	0.99976	1.0272	0.91028	0.90193	1.09759		1.2696	1.19907	1.33535	1.1632	1.06637	1.09028	1.19907	1.01735	1.20146	1.04366
	0.62894	0.80829	0.97431	0.86161	0.99249	1.11367	1.01915	1.36573	1.19486	1.04096		1.15314	0.94248	0.99728	0.97171	1.17993	1.08252	1.00459	1.25908	1.0606	1.29439		1.50019	1.43194	0.88721	1.0175	0.89217	0.83137	1.00261	0.83013	0.88224	0.72466		1.97203	1.55549	1.71713	1.70345	1.53684	1.50078	1.50948	1.48461	1.36898	1.37768
	1.2812	1.3063	0.99062	0.96553	0.73438	0.73438	0.83873	0.951	1.11082	1.08704		1.02621	1.02887	1.04753	0.99022	0.99555	0.73034	0.89426	0.85162	1.0342	0.98489		1.02179	1.00812	0.9167	0.88509	0.86801	0.93806	1.00641	1.12601	1.10124	1.12858		1.27386	1.18568	1.20366	1.17113	1.14887	1.11377	1.04529	1.08467	1.17541	1.17884
	0.8	0.79216	0.95126	0.84482	0.96919	1.05882	1.05882	1.10588	1.18207	1.23697		0.80608	0.91235	0.90218	1.01636	1.04349	0.87391	0.97792	0.85469	0.87843	0.86713		0.9246	0.99306	1.00198	1.03869	1.0506	0.96925	0.91369	1.12897	0.9881	0.99107		1.21578	1.08357	1.03983	1.13725	1.20187	1.19193	1.26847	1.1621	1.09351	1.37981
	1.11899	0.98461	1.03557	0.8927	0.93316	0.92167	0.94765	0.85773	1.05005	1.25787		1.00122	1.06215	1.04117	0.86739	1.03618	0.82395	0.94529	0.9393	0.86939	1.16102		0.97582	1.01426	1.12564	0.95735	0.97279	0.9171	0.98278	1.01607	1.00215	1.03605		1.1326	1.07618	1.18807	1.22389	1.18649	1.11929	0.92212	0.99852	1.00549	1.1028
	1.03023	1.07245	0.83432	1.05388	0.9289	0.95592	0.98801	1.00828	1.09779	1.03023		0.96668	0.91928	0.92774	0.88203	0.89896	0.89388	0.82786	0.92097	0.84817	0.85664		1.06278	0.944	1.06011	0.98419	0.96722	1.03867	0.92346	1.02974	0.94311	1.04671		1.18227	1.23839	1.04477	1.16824	1.23278	1.16917	1.11118	1.2599	1.05974	1.18321
	0.97481	1.39313	1.23893	0.92977	0.99466	0.93664	1.02366	0.93206	0.74847	0.82786		1.09588	1.03986	0.78457	0.86687	1.00062	1.05244	1.10616	0.77771	0.84934	0.87335		1.04851	1.12486	1.09356	1.04377	0.8593	0.91146	1.00299	1.05895	0.8261	1.03049		1.03205	0.93918	1.1438	1.1289	1.24214	1.25853	1.23221	1.13238	1.22178	1.24512
	1.05203	1.03579	0.97219	0.91841	1.07401	1.00467	0.97152	0.92856	0.98133	1.0615		1.15192	1.07492	0.82097	0.84494	0.78044	0.91012	1.00839	0.93646	0.71999	0.94254		0.94245	1.00586	0.96869	1.04128	0.99755	0.977	1.03385	0.98443	1.03166	1.01723		1.04519	1.09283	1.10565	1.0626	1.07542	1.06306	0.99802	1.02367	1.01909	1.03466
	1.12452	0.94861	1.0969	1.10291	0.88677	1.00684	1.01345	0.99604	0.88497	0.939		0.89068	0.91166	0.93983	1.01715	0.7774	0.90626	0.89847	1.02254	0.89128	0.94283		1.01629	0.94901	1.01983	1.01393	0.87465	0.96789	0.95019	1.11426	1.07177	1.02219		1.17685	1.09403	1.09156	1.20158	1.19045	1.09032	1.03222	1.20034	1.23248	1.1101
	1.15689	1.03407	1.13114	0.87956	0.90927	1.00832	0.99247	1.03407	0.80428	1.04992		1.06201	1.11343	0.90973	1.00861	0.81876	0.90577	0.81876	0.91566	0.77723	0.87413		1.00969	0.86398	1.02308	0.94274	0.92542	0.99236	0.96716	1.09868	1.01284	1.16405		1.2686	1.12343	1.23479	1.28675	1.30242	1.37501	1.25458	1.18035	1.19107	1.15973
	0.98281	0.94743	0.94035	0.95804	1.03234	0.9446	1.0012	1.01182	1.12786	1.05356		1.4036	1.52022	1.54001	1.61987	1.57958	1.56262	1.54142	1.60079	1.5817	1.57393		0.96685	0.93678	0.91569	0.99106	0.99262	1.02933	1.01214	1.04143	1.04299	1.07111		1.09634	1.1419	1.18315	1.13562	1.06845	1.02406	1.10066	1.10459	1.04134	1.06452
	1.05671	0.94454	0.93825	0.92463	0.96446	1.03994	0.96656	0.97599	1.06196	1.12695		1.30663	1.31943	1.47623	1.26183	1.45703	1.5093	1.79089	1.54983	1.5029	1.91569		1.09172	1.07619	1.10487	0.98177	0.92561	1.02002	1.10248	0.95548	0.91784	0.82402		1.23347	1.02849	0.91969	1.1974	1.21484	1.27435	1.20882	1.13188	1.2509	1.21784
	0.92343	0.95269	0.96245	1.04048	1.01284	1.04048	0.93643	0.99171	1.07625	1.06324		1.21385	1.38122	1.26748	1.2886	1.18623	1.2301	1.17648	1.29835	1.22848	1.19273		0.99905	0.95367	1.01442	0.95367	0.98661	1.01442	0.99722	1.03711	1.01625	1.02759		1.0294	1.04635	0.98665	1.01318	1.088	1.02608	0.97338	1.04598	1.05262	1.03345
	1.0215	0.76776	1.05861	1.25123	1.10226	1.13118	0.80541	0.85452	1.02041	0.98712		0.92883	1.10773	1.15518	1.08209	1.07555	1.08264	1.129	1.05755	1.35916	1.117		0.85907	0.98959	0.9474	1.0166	1.02278	0.98115	1.09592	1.05373	0.99128	1.04248		1.174	1.17174	1.28619	1.30999	1.06691	1.24766	1.16777	1.11224	1.14227	1.09241
	0.95969	1.07438	1.00692	1.10305	1.06257	0.99764	0.92174	0.94704	0.86271	1.06426		1.00288	1.18991	1.07454	1.09054	1.05433	1.17307	1.17138	1.09812	1.03243	1.12759		0.88426	1.01207	0.8776	1.00167	0.94463	0.98751	1.13614	1.09992	1.02664	1.02956		1.04487	1.06206	1.07967	1.08932	1.11657	1.2323	0.97988	1.10064	1.20001	1.13251
	0.9308	0.91877	0.93776	1.01024	1.04528	1.08861	1.03833	0.9613	0.98376	1.08514		1.06704	1.17521	1.05929	1.00587	0.99599	1.09001	1.08707	1.04193	1.01495	0.99546		0.89445	0.91448	0.97622	0.87192	0.9637	0.97121	1.02962	1.14643	1.16729	1.06466		1.39579	1.38571	1.45293	1.49831	1.62772	1.62352	1.69915	1.6773	1.56386	1.62772
	0.90735	0.94053	0.89969	0.96605	1.03497	1.01327	1.01327	1.02221	1.1511	1.05156		1.0076	1.05983	0.97305	1.03412	1.04296	1.03572	1.10483	1.18759	1.22133	1.3274		0.89	0.90561	0.98837	0.97744	1.10001	0.88532	1.02428	1.11328	1.09142	1.02428		1.12212	1.11581	1.13054	1.11475	1.04423	1.08265	1.14002	1.15738	1.22581	1.23107
	0.87537	0.85135	0.76328	0.72858	0.77128	0.76328	1.10222	1.2917	1.39311	1.45983		1.48712	1.40478	1.0351	1.10568	1.04014	1.37285	1.33252	1.38798	1.57618	1.44847		1.05462	1.05557	0.90694	0.96185	1.13415	0.92493	0.92871	0.98836	1.06314	0.98173		0.98224	1.22477	1.30902	1.07862	0.95863	1.05756	1.14882	1.14755	1.25286	1.16733
	0.91128	0.87238	0.99463	0.87238	1.08168	1.21504	1.00204	1.02241	0.96129	1.06686		1.00526	1.01459	0.96445	0.93296	1.12888	1.17203	1.14054	1.26416	1.23384	0.99943		1.207	1.17333	0.91934	0.98521	1.01376	0.93837	0.93032	0.97863	0.98155	0.87249		1.15865	1.17	1.20651	1.11128	1.08364	1.15766	1.09549	1.30471	1.06933	1.10338
	0.76221	0.83374	0.92501	1.03601	0.89788	1.02615	1.02368	1.24815	1.06561	1.18155		1.16295	1.08564	1.00011	1.06919	1.27316	1.30113	1.41134	1.39653	1.3258	1.26987		1.07268	0.86098	0.84607	0.97577	1.23817	1.16884	0.96012	0.81178	1.00708	1.05852		1.2686	1.12343	1.23479	1.28675	1.30242	1.37501	1.25458	1.18035	1.19107	1.15973
	1.00108	0.9072	0.99386	1.11211	1.12204	1.07149	1.02816	0.92526	0.86658	0.9722		1.18164	1.40256	1.36584	1.2906	1.29601	1.04861	1.06486	0.99323	0.94026	1.05945		1.06703	1.1087	0.97283	0.99275	1.02174	1.01087	0.93659	0.93841	0.98551	0.96558		1.03934	1.20299	0.98316	1.01002	1.05155	1.00147	1.07964	0.97461	1.06865	1.05643
	1.05985	1.03644	1.04313	1.15012	1.18021	1.06152	0.84587	0.88766	0.8793	0.8559		1.32534	1.25884	1.13938	1.17996	1.17094	1.09994	1.2487	1.15178	1.05148	1.16756		0.64496	0.73958	0.87734	1.08746	1.20852	1.02484	0.95665	1.11876	1.19391	1.14799		0.89729	1.16793	1.25048	1.31099	1.7322	1.30583	1.15808	1.27956	1.21202	1.50049
	0.69666	0.68724	0.83249	1.01136	1.08332	1.14384	1.10282	1.11761	1.14787	1.17679		1.3224	1.37181	1.2621	1.25485	1.24669	1.29293	1.14831	1.15149	1.19591	1.18413		1.23068	0.96123	1.08371	1.13185	0.87507	0.99586	1.0288	0.97221	0.93927	0.78132		1.38602	1.34616	1.22032	1.25505	1.17134	1.07966	1.01987	1.17476	0.94015	1.06941
	0.79942	0.52428	0.85647	1.03525	1.03525	1.07772	1.21656	1.13922	1.19183	1.124		1.19188	1.23165	1.17609	1.17231	1.28404	1.20324	1.13443	1.26826	1.0492	1.48921		1.32123	1.14221	1.11195	0.97832	1.16868	0.84972	0.78669	0.85477	0.81316	0.97327		1.55452	1.29699	1.23665	1.08621	1.2341	1.25704	1.13635	1.24685	1.09216	1.07771
	0.89262	0.95573	1.13028	0.90941	0.89466	1.07684	1.35573	1.0514	0.90382	0.82952		1.07891	1.06776	1.2806	1.35053	1.19394	1.25729	1.08195	1.12958	1.09715	1.44581		0.83659	0.98826	0.96477	0.97847	1.13796	1.08708	0.94814	0.97652	1.06556	1.01663		1.76391	1.74412	1.77182	1.70718	1.54095	1.64121	1.50071	1.4763	1.57129	1.58118
	1.12526	1.1651	0.97375	0.96917	0.93652	0.91693	1.06648	1.09522	0.92019	0.83137		0.97095	1.04769	1.10752	1.1654	1.10297	1.16736	1.08671	1.10883	1.04769	1.22914		1.14724	1.05691	0.96658	0.96357	1.08401	0.90936	0.81602	0.97862	1.12316	0.95453		0.95944	1.14113	1.01048	1.16766	1.27994	1.35547	1.50653	1.37384	1.32689	1.34935
	1.10119	0.97174	1.02644	0.98268	0.98633	0.92799	1.06472	0.86782	1.00091	1.07019		1.07977	0.88494	1.17445	1.19448	1.03243	1.07613	1.21815	1.11801	1.04153	0.98326		0.82625	0.85541	0.87323	1.0158	1.02714	1.07169	1.05063	0.96962	1.23289	1.07736		1.35879	1.24452	1.50204	1.76204	1.63369	1.27185	1.40599	1.40268	1.13274	1.20726
	1.19974	1.16758	0.7816	1.01962	0.8395	0.79608	0.95368	1.04214	0.99228	1.20778		1.38134	1.36206	1.22232	1.27372	1.09062	1.09222	1.05528	1.23839	1.07455	1.19663		1.30827	1.01253	0.86216	0.98246	1.02757	0.89223	1.01253	0.96742	0.94737	0.98747		0.96409	1.02836	0.97398	1.07286	1.17174	1.23107	1.96279	2.79834	2.62035	2.19022
	0.68884	1.29058	0.58591	0.7601	0.49089	0.95012	0.71259	1.62312	1.30641	1.59145		2.24356	2.32312	1.24908	2.19583	2.21174	1.59913	1.05018	2.65727	1.4798	2.99937		0.84539	0.79545	0.79201	0.82472	1.15875	1.20523	0.97624	1.07955	1.17424	1.14842		1.38372	1.59316	1.62406	1.45239	1.61376	1.40088	1.63265	1.36998	1.36998	1.17599
	0.83792	0.78899	0.93578	0.96636	1.07034	1.10092	0.8685	1.05199	1.03976	1.33945		1.33363	1.23529	1.29675	1.25373	1.46269	1.29675	1.16155	1.22915	1.03249	1.02634		0.74625	1.1045	0.98435	0.91049	0.98214	1.1078	0.97773	0.94026	1.12213	1.12434		1.17054	1.16834	1.00128	1.07931	1.17603	1.02546	1.17274	1.19692	1.0947	1.00457
	0.84792	0.63633	1.01654	1.06427	1.15495	1.10245	0.89087	1.1104	1.01336	1.1629		1.51047	1.28735	1.41095	1.69185	1.71754	1.69506	1.68864	1.80582	1.52331	1.29538		0.8095	0.80092	0.95252	0.98112	0.90675	1.12128	1.20995	1.22712	1.33581	0.65503		1.48451	2.37121	1.60464	1.07834	2.10806	1.3844	1.73622	1.37296	1.47307	0.97537
	1.15874	1.18831	1.23834	1.10985	1.06095	0.71867	0.62884	0.83125	1.10189	0.96316		1.58684	1.16689	1.42735	1.34244	1.3413	0.91562	1.37342	1.50882	1.3195	0.86743		0.97215	0.99154	0.94483	0.98625	0.90957	1.04001	1.0074	1.0594	1.01798	1.07086		1.21611	1.30071	1.38267	1.56861	1.65585	1.78099	1.48841	1.48841	1.54481	1.49899
	0.96804	1.08624	1.11075	0.99324	0.99508	0.97056	0.95751	0.97789	1.00538	0.93529		0.90608	0.9644	0.98047	0.9272	0.87209	0.89414	0.92674	0.94442	0.93455	0.88564		0.91168	0.89643	1.09666	1.11597	1.02145	1.13325	1.17898	0.8446	0.85578	0.94522		1.22759	1.20828	1.27637	1.40543	1.36275	1.36376	1.21336	1.43185	1.48571	1.43286
	0.91227	0.93525	0.85532	1.04117	0.97322	1.01819	1.04616	1.13609	1.09412	0.98821		1.16013	1.15714	1.06038	1.0913	1.10028	1.00152	0.95464	0.94566	0.98656	0.95464		0.99773	1.05938	1.19727	0.94257	0.71869	0.98151	1.07073	0.91337	1.03666	1.08209		1.29929	1.78916	1.27334	2.5191	2.8419	2.81919	2.20279	2.28552	2.81757	2.63103
	0.97915	1.02825	0.96985	0.98343	1.03104	0.9652	1.00854	1.04425	1.02881	0.96148		1.01574	1.18927	1.27176	1.24909	1.12498	1.18834	1.26229	1.05958	1.00292	1.04045		1.02575	1.01052	0.79457	0.81257	1.21539	1.01467	1.01467	1.19048	1.00637	0.91501		1.35501	1.47681	1.24151	1.68165	1.62352	2.36261	1.42421	1.79653	2.37645	2.35154
Figure 2i
	INT (Normalized firing rate [Mean per 3 mins])																						INT (Normalized firing rate [Mean per 3 mins])
	Sham																						Sham
	Baselile											PACs											Baselile											PACs
	0-3min	3-6min	6-9min	9-12min	12-15min	15-18min	18-21min	21-24min	24-27min	27-30min		45-48min	48-51min	51-54min	54-57min	57-60min	60-63min	63-66min	66-69min	69-72min	72-75min		0-3min	3-6min	6-9min	9-12min	12-15min	15-18min	18-21min	21-24min	24-27min	27-30min		45-48min	48-51min	51-54min	54-57min	57-60min	60-63min	63-66min	66-69min	69-72min	72-75min
	1.02894	1.05591	1.12748	1.3453	1.28721	1.14303	0.85572	0.76963	0.51966	0.86713		1.34442	1.32889	1.22738	1.26363	1.19424	1.40035	1.46768	1.17456	1.19113	1.10412		1.13918	1.05611	0.94116	1.08456	0.9423	1.01741	0.92068	0.92637	1.00148	0.97075		1.2238	1.34595	1.29825	1.35758	1.33548	1.41109	1.35525	1.32035	1.43436	1.42505
	1.14934	1.06007	0.93733	1.04984	0.96987	0.99684	0.96987	0.8992	0.89455	1.07309		1.05874	1.1869	1.08474	1.15625	1.18225	1.13303	1.04016	1.0866	0.93615	1.08567		1.02461	0.88416	0.92028	0.99385	1.01391	1.05404	0.97913	1.16105	1.00455	0.96442		1.42176	1.47111	1.32306	1.27238	1.35641	1.32173	1.4351	1.13768	1.16568	1.25104
	1.43007	1.29752	1.02546	0.77084	0.91734	0.86153	0.86153	0.97314	0.92082	0.94175		1.20565	1.458	1.54562	1.71385	1.90311	1.62623	1.4545	1.73138	1.91363	1.6753		1.20274	1.21521	1.10303	1.13108	1.0511	0.86934	0.79663	0.79352	0.78209	1.05526		1.27125	1.0895	1.26191	1.49352	1.07288	1.10923	1.23906	1.47067	1.0843	1.37511
	1.36057	1.08196	1.07567	0.90966	0.98141	1.03587	0.92014	0.83477	0.85048	0.94946		1.09569	1.19149	1.16793	1.17055	1.18364	1.292	1.31346	1.24122	1.1784	1.23023		0.89785	0.90878	1.01621	1.00247	1.05306	1.02464	1.09865	0.9525	0.99966	1.04619		1.21652	1.27148	1.33861	1.35735	1.33737	1.40668	1.40294	1.33143	1.28178	1.30114
	0.8889	0.98138	1.00418	0.81584	0.85469	0.92564	1.11355	1.04556	1.27317	1.09708		1.6526	1.38371	1.91179	2.2879	1.9502	1.79528	1.82525	1.96202	1.97933	2.32715		1.08833	1	0.92694	0.92366	0.93784	1.08288	1.15158	0.87895	0.93784	1.07197		1.54285	1.44908	1.24191	1.31279	1.3226	1.44908	1.53086	1.75874	1.38584	1.617
	1.02142	0.90495	0.87149	0.93173	0.97858	1.15797	1.02142	1.03882	1.02276	1.05087		1.49891	1.59418	1.78205	1.72435	1.64383	1.61834	1.48012	1.65859	1.61834	1.21308		1.0463	1.02603	0.99411	1.16358	1.04753	0.8627	1.02051	0.87007	1.01007	0.95911		1.35864	1.32978	1.35557	1.82093	1.84549	1.83382	1.69937	1.58948	1.65087	1.73682
	0.93319	0.91441	1.05045	1.02679	1.04558	1.01009	1.05393	1.02053	0.9746	0.97042		1.04333	0.8355	0.83446	0.82925	0.82368	0.90814	0.76877	0.90119	0.93803	1.00649		0.93394	0.92251	1.04298	1.01993	1.0546	1.01702	0.975	1.01412	1.01257	1.00734		0.81203	0.74352	0.72042	0.63581	0.63833	0.68025	0.67792	0.73052	0.70334	0.6719
	1.15304	1.06544	0.98498	0.99633	1.02618	0.96292	0.94475	0.92755	0.88635	1.05246		0.75571	0.67599	0.73108	0.77321	0.89667	0.83964	0.73529	0.82343	0.78746	0.87366		0.84525	0.94959	1.20703	1.08207	0.98885	0.92702	0.88712	1.12165	0.96693	1.0245		0.87845	0.85583	0.80109	0.99612	0.93974	0.88631	0.944	0.91155	0.87288	1.01382
	1.07352	0.91792	1.12185	1.21046	1.09133	1.09005	0.84584	0.87255	0.94844	0.82803		0.75517	0.88484	0.71491	0.61448	0.80009	0.69881	0.80263	0.65897	0.9713	0.76407		0.89266	1.03255	0.98945	0.9558	0.949	1.01554	1.04541	1.00873	1.04125	1.06961		0.89054	0.86797	0.86123	0.77729	0.71393	0.786	0.87866	0.84777	0.94716	0.89489
	1.07652	0.95682	0.87769	1.03073	0.89215	0.87769	1.0247	1.19341	0.82868	1.24161		0.88526	1.18851	0.75089	0.83793	0.83312	1.00279	0.79501	0.85438	0.83312	0.88647		0.91482	1.0003	0.95431	0.91382	0.93581	0.91132	0.92432	1.11278	1.16727	1.16527		0.93233	0.90819	0.81516	0.72364	0.78398	0.88607	0.78298	0.73168	0.8564	0.7875
	1.27499	0.95436	1.08072	1.10147	0.81856	0.99774	0.96945	0.72803	1.14485	0.92984		0.81501	0.73577	0.89299	0.82759	0.81878	0.7408	0.92192	0.93324	0.77728	0.7886		0.77718	0.72272	1.02567	1.16131	1.19761	1.2349	1.00653	1.0227	0.94251	0.90885		0.40316	0.49157	0.43174	0.53976	0.84488	0.89972	0.77142	0.5976	0.71957	0.82626
	0.98635	0.97469	0.981	1.03396	1.0602	1.0121	1.04611	1.04757	0.96108	0.89694		0.89982	0.84283	0.8235	0.833	0.86215	0.90408	0.95191	0.89131	0.96992	0.9352		1.05423	1.0367	1.03516	1.02485	0.98825	1.00113	0.99185	0.94185	0.9934	0.93257		1.00153	0.90029	0.97453	0.93767	0.90911	0.98544	0.9953	0.87796	0.85512	0.84941
	1.10098	1.09361	0.96243	1.03578	1.09125	1.05076	0.92011	0.85307	0.90302	0.98898		0.62045	0.74002	0.79494	0.7931	0.7571	0.75894	0.70375	0.76262	0.78127	0.80414		1.129	1.22855	1.17878	1.05592	1.16607	1.07604	0.89282	0.92671	0.76573	0.58039		0.53779	0.44732	0.40424	0.3748	0.37121	0.387	0.33818	0.36044	0.44157	0.634
	1.2229	1.11205	1.03768	0.99277	0.91981	0.94296	0.96611	0.93454	0.93454	0.93664		0.7476	0.79261	0.6836	0.74549	0.73564	0.73494	0.8327	0.82215	0.81019	0.9185		1.07637	1.08424	0.94365	0.90429	1.08199	1.04375	1.18997	0.99989	0.86492	0.81093		0.73105	0.947	0.79291	0.59159	0.75805	0.61633	0.67369	0.67369	0.61971	0.56572
	1.27047	1.13556	1.02518	1.07135	1.03239	0.82822	0.8643	0.87295	0.88161	1.01796		0.90325	0.77091	0.71089	0.66027	0.67835	0.74415	0.77453	0.73403	0.72174	0.86493		1.13353	1.10858	0.97706	0.88866	1.01606	0.96035	0.95018	0.91578	1.0846	0.96519		1.04906	0.90669	0.97026	0.98355	1.00192	0.91974	0.82523	0.87333	0.80081	0.79574
	1.09288	0.86727	0.95224	1.06651	0.97568	1.00205	1.05772	1.06944	0.89657	1.01963		0.86875	0.69324	0.8629	0.85997	0.95358	0.93018	0.9097	1.0852	0.53529	0.56162		1.06681	0.92364	0.9984	0.93969	1.09469	1.03007	0.99586	1.02627	1.03387	0.8907		0.93105	0.91546	0.96182	0.99259	0.99174	0.95803	0.88258	0.9163	1.0027	0.91714
	0.94089	1.04369	0.99324	1.08843	0.98753	1.01371	0.92804	1.0218	0.96897	1.01371		1.0924	0.86042	1.03488	1.03868	1.19651	1.0596	0.94551	1.14564	0.99115	1.08289		1.05993	0.99805	1.05594	0.97111	0.95963	0.96162	0.9252	1.04047	1.01851	1.00953		1.18271	1.0484	1.04474	1.05101	1.09962	0.94335	0.8545	0.98934	1.14195	1.00241
	1.0269	1.02631	0.93968	0.97567	0.98022	1.01108	1.00692	1.03085	0.98536	1.01701		0.97376	0.91173	0.9868	1.06839	1.08261	1.01505	1.04211	1.02927	1.07333	1.07273		1.03066	1.01445	0.96564	0.96035	1.07859	1.03242	0.91489	0.91454	0.99471	1.09374		0.92124	1.0515	0.98211	1.00128	1.14929	0.94236	0.96632	0.89515	0.80748	0.879
	1.18261	1.15908	1.12988	0.99042	1.03152	0.89801	0.85407	0.95215	0.85662	0.94563		0.89581	0.96503	0.96244	0.87909	0.79891	0.84736	0.90764	0.95465	0.85342	0.87534		0.98989	0.97797	0.97694	1.11739	0.97901	1.05882	0.99145	0.96709	0.96916	0.97227		1.01542	1.00663	1.02842	1.02701	0.96798	1.02455	1.02842	1.03509	1.07515	1.00031
	1.02022	0.9968	0.95874	1.00307	1.01876	1.04135	0.96877	0.95748	1.01416	1.02064		0.97761	1.004	0.95569	1.02741	1.00762	0.95782	1.01294	0.94356	1.05571	0.94335		0.94458	0.91888	0.96225	0.99116	1.02329	0.96707	1.00884	1.11647	1.06345	1.00402		1.13924	1.21371	1.10755	1.0521	1.06319	1.02833	0.93484	0.93801	0.97287	1.15509
	1.12101	1.06622	1.18572	1.2482	1.13895	0.99286	0.76795	0.73335	0.9086	0.83715		0.98853	0.83643	0.91905	0.94947	0.83323	0.88959	0.72659	0.81497	0.69489	0.89695		1.11589	1.0083	1.07286	1.08515	1.05749	0.98063	1.02367	0.89763	0.88226	0.87611		0.95601	0.87609	1.04823	0.94986	0.9929	0.79002	0.94064	1.04208	0.86994	1.03901
	0.9972	1.1275	0.94396	0.96077	0.9986	0.96883	1.03783	0.9972	0.95131	1.01681		1.06219	0.93825	1.05973	0.99497	0.90219	0.99427	0.97956	0.93825	0.7478	1.02578		1.00513	1.05103	0.94522	0.89091	0.85449	0.92798	0.86936	1.09801	1.14758	1.21029		1.02353	0.95794	0.94417	0.97622	0.96482	1.05924	1.13666	1.11601	0.97686	1.17064
	0.98144	1.04885	1.13465	0.78708	0.97444	0.79671	0.87638	1.30275	1.22395	0.87375		1.50161	1.0182	1.04914	1.07833	1.04739	1.14897	1.08884	1.10986	1.24239	1.29902		0.9223	0.87111	0.91584	0.86189	1.092	1.08969	0.99977	1.08047	1.09108	1.07586		1.00143	1.03779	0.99683	0.98395	0.9798	0.80308	0.98625	1.15193	1.16389	1.23384
	0.82868	0.94277	0.88993	0.95298	0.95538	1.00522	1.1025	1.13133	1.05146	1.13973		0.96917	0.98537	1.01715	0.98836	0.98777	0.98477	1.01235	1.04174	0.97097	0.9044		0.93447	0.86932	0.95662	1.02273	1.0514	1.04097	0.92209	1.05563	1.08169	1.06508		1.03367	1.04245	0.96801	1.15492	0.93096	0.94071	1.06098	1.11006	1.12469	1.05058
	1.15704	1.07548	1.06442	1.13907	0.89162	0.90683	0.94415	0.9718	0.91236	0.93724		0.93871	0.9415	1.07959	1.11446	0.94429	0.94848	0.90245	1.09075	0.96382	0.94848		1.15666	1.06409	0.9532	0.70905	1.07731	0.9237	1.11699	0.89929	1.07223	1.02747		0.87311	0.8528	0.96651	0.77158	0.96245	1.03149	0.75432	0.7259	0.98885	0.90966
	0.89482	0.91663	1.17868	1.06035	0.96489	0.8866	0.98992	0.99278	1.11218	1.00315		1.03243	0.94059	0.98347	1.07889	1.15787	1.07281	1.21433	1.03029	1.07353	1.1811		0.89683	0.92345	1.04295	1.08732	1.03881	0.95303	0.87317	0.79863	1.15357	1.23225		1.04143	1.1784	0.9883	0.93694	0.88675	0.96941	1.08099	1.18431	1.07509	0.92395
	0.88484	1.12939	0.92486	0.996	0.95153	1.02712	1.00489	1.14495	0.93597	1.00044		1.15119	0.9934	1.12897	1.24231	1.13341	1.14452	1.17119	1.1823	0.9334	0.92451		0.86471	0.95434	0.98387	0.87841	1.11146	1.0561	0.94854	1.04081	1.17052	0.99125		1.13079	0.88243	1.09817	1.14027	1.05029	1.01714	0.97714	0.96504	1.05765	0.88453
	1.06692	1.13343	0.9624	0.85313	0.9719	0.98887	1.0228	1.23252	0.98751	0.78051		0.95458	1.12283	0.89216	0.86502	0.96272	0.90098	0.9003	0.97289	0.93626	1.00478		0.85924	0.97089	1.04155	0.98643	1.17015	0.91718	1.00339	0.96241	1.21255	0.8762		0.96893	0.63608	0.7207	0.93931	0.95341	0.79404	1.0606	1.20023	0.95906	0.87302
	1.44373	0.82744	0.80924	0.91793	1.101	0.96318	0.74891	0.97254	1.20345	1.01259		0.80753	1.03274	1.10521	1.01867	1.24284	0.79502	0.93891	0.83829	0.96862	0.82682		1.05076	0.8783	0.87622	0.88873	0.97705	0.85675	1.00626	1.15647	1.17316	1.1363		1.1264	1.12918	1.22166	1.19176	1.14448	1.04714	1.01237	0.96509	1.03392	1.04088
	1.02199	1.17227	1.0938	0.9698	0.93463	1.11156	0.92612	1.07122	0.84728	0.85135		1.07973	0.92315	1.0289	1.1428	0.94022	1.03372	0.86972	0.98437	0.95432	0.91276		1.2809	1.16175	0.86752	1.16331	0.90358	0.85132	0.91821	1.0891	0.90724	0.85707		0.85694	0.81096	0.71534	1.00012	1.25145	1.26765	1.11873	1.18614	1.11455	0.90815
	1.00267	1.08212	0.88669	0.94236	0.92264	0.97077	0.99745	0.93134	1.15402	1.10995		0.93009	1.00217	1.01438	1.04693	1.12599	1.07135	1.34165	1.28178	0.94113	1.17424		1.09554	1.01898	0.88766	1.08487	0.922	0.79439	0.95587	1.00552	1.10157	1.13359		1.07358	0.99517	0.88104	1.20163	1.20348	1.20348	1.10049	1.0012	0.9562	0.97244
	0.86865	1.96279	1.35904	0.8514	0.71094	1.03746	0.74051	0.88652	0.76824	0.81444		1.03388	1.02711	0.85798	0.6421	0.74297	0.86413	0.82415	0.74051	0.62057	0.73805
	0.78664	0.93032	0.80328	1.15722	1.11062	1.04682	1.1023	0.93809	1.08787	1.03684		0.10467	0.55549	0.82022	0.85954	1.0052	0.93597	1.42223	1.31423	0.87172	0.80582
	1.17157	1.04286	1.03539	0.91295	1.13454	1.13961	0.91892	0.79468	0.93505	0.91444		0.88429	0.97284	1.01011	0.99103	0.89562	0.94124	0.90516	0.97045	0.93199	0.88787
	0.76771	0.90539	0.78127	1.17503	1.07489	0.98467	1.08585	1.01544	1.16147	1.04829		1.21628	1.10798	0.8716	0.92731	1.05904	0.99968	1.42143	1.27356	0.97938	0.86848
	1.03212	1.03335	1.03823	1.15549	0.88189	1.11518	0.9967	0.82326	0.94296	0.98082		0.85481	0.88895	0.75481	0.72677	0.92309	0.88163	1.00845	1.18039	0.89505	1.00479

## Sheet: Figure 3
Figure 3
Figure 3d
	Current injection (pA)			0	25	50	75	100	125	150	175	200	225	250	275	300		Two-way ANOVA with Bonferroni’s post-hoc analysis
	Sham-Baseline	Spike number	Cell 1	0	0	0	0	0	0	0	3	4	6	7	8	8		Sham-Baseline vs SNI-Baseline		F (12, 228)	8.213
			Cell 2	0	0	0	0	3	4	5	7	8	8	10	10	10				DF	12
			Cell 3	0	0	0	0	0	0	0	2	4	5	6	8	8				p	<0.0001
			Cell 4	0	0	0	0	4	5	7	8	9	10	11	11	12
			Cell 5	0	0	0	0	0	0	0	0	0	3	5	7	8		Sham-Baseline vs Sham-PACs		F (12, 240)	0.5114
			Cell 6	0	0	0	0	0	2	4	5	7	8	9	10	11				DF	12
			Cell 7	0	0	0	4	7	9	11	13	14	15	16	17	18				p	0.9065
			Cell 8	0	0	0	3	5	7	9	10	10	11	12	12	14
			Cell 9	0	0	0	3	4	6	7	8	10	11	11	12	13		SNI-Baseline vs SNI-PACs		F (12, 216)	4.796
			Cell 10	0	0	0	2	6	9	11	12	14	15	15	16	17				DF	12
			Cell 11	0	0	0	0	0	0	0	1	2	3	5	6	7				p	<0.0001
			Mean	0	0	0	1.09091	2.63636	3.81818	4.90909	6.27273	7.45455	8.63636	9.72727	10.6364	11.5455
			SEM	0	0	0	0.475864	0.823217	1.09394	1.33794	1.33547	1.38409	1.27403	1.13691	1.05549	1.12301
	Sham-PACs	Spike number	Cell 1	0	0	0	3	4	5	6	7	8	8	9	9	10
			Cell 2	0	0	0	2	4	6	7	7	8	9	10	10	11
			Cell 3	0	0	0	0	0	2	3	4	5	6	7	8	9
			Cell 4	0	0	1	4	5	7	8	9	10	10	11	12	12
			Cell 5	0	0	0	0	0	0	3	5	7	8	9	10	12
			Cell 6	0	0	0	1	3	5	6	7	8	9	10	11	12
			Cell 7	0	0	2	6	7	9	11	12	14	15	15	17	17
			Cell 8	0	0	2	5	6	8	9	10	10	11	12	12	12
			Cell 9	0	0	0	2	4	5	6	7	8	9	10	11	11
			Cell 10	0	0	2	5	7	10	11	13	14	15	16	17	17
			Cell 11	0	0	0	0	0	0	0	2	3	4	5	6	8
			Mean	0	0	0.636364	2.54545	3.63636	5.18182	6.36364	7.54545	8.63636	9.45455	10.3636	11.1818	11.9091
			SEM	0	0	0.278722	0.665564	0.800826	1.01639	1.02932	0.994198	1.00248	1.0033	0.956059	1.01639	0.857635
	SNI-Baseline	Spike number	Cell 1	0	0	0	0	0	0	0	0	2	2	3	4	5
			Cell 2	0	0	0	0	0	0	0	0	0	0	2	5	6
			Cell 3	0	0	0	0	0	0	0	1	3	4	6	7	8
			Cell 4	0	0	0	0	0	0	0	0	0	5	8	10	11
			Cell 5	0	0	0	0	0	0	0	1	3	5	7	8	10
			Cell 6	0	0	0	0	0	1	4	6	8	9	10	12	13
			Cell 7	0	0	0	0	0	0	0	0	0	0	1	2	3
			Cell 8	0	0	0	0	0	0	0	0	2	4	5	6	7
			Cell 9	0	0	0	0	0	0	0	0	0	0	0	0	1
			Cell 10	0	0	0	0	0	0	0	1	2	4	5	6	7
			Mean	0	0	0	0	0	0.1	0.4	0.9	2	3.3	4.7	6	7.1
			SEM	0	0	0	0	0	0.1	0.4	0.585947	0.774597	0.907377	1.0116	1.12546	1.1494
	SNI- PACs	Spike number	Cell 1	0	0	0	0	0	0	2	4	4	5	6	6	7
			Cell 2	0	0	0	0	0	0	3	5	6	8	9	10	11
			Cell 3	0	0	0	0	0	1	3	4	6	7	8	9	10
			Cell 4	0	0	0	0	0	0	1	4	7	10	12	13	15
			Cell 5	0	0	0	0	3	5	7	8	9	10	11	12	12
			Cell 6	0	0	0	4	6	8	9	10	11	12	13	14	15
			Cell 7	0	0	0	0	0	0	2	3	4	4	5	6	6
			Cell 8	0	0	0	0	1	3	4	6	6	7	8	9	10
			Cell 9	0	0	0	0	0	0	0	0	1	3	4	5	6
			Cell 10	0	0	0	0	0	0	1	2	3	5	6	7	8
			Mean	0	0	0	0.4	1	1.7	3.2	4.6	5.7	7.1	8.2	9.1	10
			SEM	0	0	0	0.4	0.632456	0.882547	0.891939	0.909212	0.919541	0.924362	0.963789	0.99387	1.05409
Figure 3f
	Rheobase (pA)					Sham-Baseline vs SNI-Baseline		two-tailed two-sample t test
	Sham		SNI					t	3.07
	Baseline	PACs	Baseline	PACs				DF	19
	230	105	275	225				p	0.0063
	165	140	295	210		Sham-Baseline vs Sham-PACs		two-tailed pair-sample t test
	285	200	190	160				t	3.622
	175	140	215	215				DF	10
	245	190	270	180				p	0.0047
	200	185	200	120		SNI-Baseline vs SNI-PACs		two-tailed pair-sample t test
	100	105	245	195				t	5.282
	125	95	270	215				DF	9
	145	140	315	235				p	0.0005
	140	105	270	260
	240	200
Figure 3g
	RMP (mV)					Sham-Baseline vs SNI-Baseline		two-tailedtwo-sample t test
	Sham		SNI					t	0.2361
	Baseline	PACs	Baseline	PACs				DF	19
	-69.9427	-63.9987	-67.2312	-63.7831				p	0.8159
	-71.067	-67.5077	-72.0793	-71.1571		Sham-Baseline vs Sham-PACs		two-tailed pair-sample t test
	-70.0339	-67.8756	-63.6367	-62.1513				t	4.533
	-68.3621	-65.9485	-71.5987	-71.2616				DF	10
	-68.7198	-66.3408	-71.0587	-65.2951				p	0.0011
	-69.6378	-65.6192	-69.3913	-66.2997		SNI-Baseline vs SNI-PACs		two-tailed pair-sample t test
	-68.54	-61.89	-71.96	-68.24				t	5.656
	-68.94	-66.16	-74.34	-69.95				DF	9
	-73.21	-75.13	-68.66	-64.48				p	0.0003
	-76.2	-74.07	-72.48	-67.17
	-71.14	-67.63
Figure 3h
	Input resistence (MΩ)					Sham-Baseline vs SNI-Baseline		two-tailed two-sample t test
	Sham		SNI					t	0.0559
	Baseline	PACs	Baseline	PACs				DF	12
	120.3	124.4	210.5	259.9				p	0.9563
	259.9	276.4	129.2	144.2		Sham-Baseline vs Sham-PACs		two-tailed pair-sample t test
	194.1	269.3	63	74.3				t	3.647
	183.7	231.8	214.3	235.6				DF	6
	301.1	342.2	169	260.2				p	0.0107
	78.3	89.6	331.8	344.2		SNI-Baseline vs SNI-PACs		two-tailed pair-sample t test
	190.7	240.3	227.1	330.1				t	2.937
								DF	6
								p	0.0261

## Sheet: Figure 4
Figure 4
Figure 4b
	Sham-Baseline		Cell 1	Cell 2	Cell 3	Cell 4	Cell 5	Cell 6	Cell 7	Mean	SEM		Two-way ANOVA with Bonferroni’s post-hoc analysis
	Current density (pA/pF)	-60	1.31929	2.15329	1.23264	0.887552	1.07882	3.58439	1.30197	1.65114	0.355481		Sham-Baseline vs SNI-Baseline		F (12, 156)	2.936
		-50	2.77843	3.69273	2.48696	1.91914	2.08604	7.10119	2.84784	3.27319	0.674647				DF	12
		-40	4.46466	5.31603	3.29979	2.89546	3.0561	10.8061	4.1734	4.85878	1.04356				p	0.0011
		-30	7.25328	8.2601	4.78209	4.23296	4.2367	15.4777	6.12694	7.19569	1.49785
		-20	12.3129	12.659	6.94088	7.19642	7.04218	23.2253	10.3938	11.3958	2.18115		Sham-Baseline vs Sham-PACs		F (12, 144)	0.8793
		-10	20.7308	19.4906	10.8299	12.5291	13.5945	32.8293	17.3443	18.1926	2.80522				DF	12
		0	30.3525	30.0326	17.677	18.7755	22.4565	44.7625	26.5568	27.2305	3.48797				p	0.5695
		10	41.7757	41.3583	27.8911	26.8726	33.7961	58.2488	37.1058	38.1498	4.02336
		20	54.4799	56.1312	39.0478	35.239	47.2926	72.9828	48.9867	50.5943	4.70458		SNI-Baseline vs SNI-PACs		F (12, 168)	2.933
		30	65.7244	69.9544	51.3979	42.5889	56.5204	87.5446	61.6393	62.1957	5.45272				DF	12
		40	76.2489	82.4367	63.1273	53.7736	67.8846	102.432	75.1894	74.4417	5.87441				p	0.001
		50	87.0559	94.5092	74.2532	64.6922	78.631	117.373	87.6692	86.3119	6.37366
		60	98.3313	108.299	84.8131	75.6906	91.2449	132.88	102.045	99.0433	6.98426
	Sham-PACs		Cell 1	Cell 2	Cell 3	Cell 4	Cell 5	Cell 6	Cell 7	Mean	SEM
	Current density (pA/pF)	-60	1.27578	1.90359	1.14494	1.04184	1.15821	3.30133	1.14413	1.56712	0.308833
		-50	2.72726	3.15061	2.0339	2.32929	2.48857	7.5435	2.24373	3.2167	0.734012
		-40	4.35429	4.47084	2.83892	3.33214	3.84145	14.4936	3.70936	5.29151	1.54835
		-30	6.95833	6.84018	3.98137	4.94517	5.7791	22.4788	5.60412	8.08387	2.43081
		-20	11.1099	11.1901	6.03915	7.75076	9.8033	31.3591	11.3312	12.6548	3.20744
		-10	16.9715	18.0882	9.67897	13.1959	16.8015	40.7435	20.5642	19.4348	3.79301
		0	24.609	27.5395	15.9467	20.0412	26.1599	49.36	32.4049	28.0087	4.08065
		10	32.8212	38.8288	24.7554	27.5296	36.7048	60.3629	39.7401	37.249	4.4008
		20	42.0511	51.9673	34.617	35.5085	48.3574	71.098	45.239	46.9769	4.68079
		30	50.5502	64.1666	48.1632	43.6564	60.0141	83.9335	52.1118	57.5137	5.13077
		40	58.6139	77.7753	61.1386	52.0216	71.58	97.4296	62.9647	68.7891	5.74447
		50	69.2128	92.1431	72.7976	61.0865	84.1255	110.201	74.3027	80.5527	6.23515
		60	79.3688	107.159	83.5303	69.4876	96.1122	121.256	87.0505	91.9948	6.66403
	SNI-Baseline		Cell 1	Cell 2	Cell 3	Cell 4	Cell 5	Cell 6	Cell 7	Cell 8	Mean	SEM
	Current density (pA/pF)	-60	1.28216	1.15044	1.16275	1.14946	0.892488	1.72819	1.11821	3.1501	1.45423	0.256322
		-50	2.53072	2.30009	2.35221	2.21013	1.87979	3.52608	2.38697	5.93813	2.89051	0.466709
		-40	4.0927	3.50704	3.69778	3.51374	2.6741	5.19172	3.45044	9.5618	4.46116	0.771036
		-30	6.97965	5.74878	5.98509	5.68313	3.59992	7.91832	5.13246	14.453	6.93755	1.16295
		-20	12.3972	9.89902	11.0516	10.9914	6.26114	13.4177	9.59606	21.0518	11.8332	1.51731
		-10	19.7223	16.7947	19.3047	21.9577	12.1687	21.8234	18.9178	31.5769	20.2833	1.95428
		0	29.0664	27.2678	28.8644	37.8248	21.0533	33.0488	31.8062	46.9599	31.9864	2.73707
		10	39.2095	38.79	40.6978	54.9662	31.7124	47.9931	45.6956	63.7574	45.3528	3.60252
		20	51.73	50.7021	52.5775	73.2219	43.3252	64.2986	61.7883	83.1634	60.1009	4.66932
		30	65.1282	61.3551	65.4619	92.5393	56.2665	81.3363	75.6792	102.148	74.9893	5.68646
		40	73.5403	71.4408	78.9384	110.722	67.2439	102.771	88.52	120.639	89.2268	7.05108
		50	85.3567	81.181	91.9683	128.288	78.6412	118.14	100.704	142.935	103.402	8.41966
		60	98.754	90.4182	105.803	144.279	88.2512	131.674	111.535	161.532	116.531	9.41321
	SNI-PACs		Cell 1	Cell 2	Cell 3	Cell 4	Cell 5	Cell 6	Cell 7	Cell 8	Mean	SEM
	Current density (pA/pF)	-60	0.827248	0.861481	1.14182	0.843612	0.735688	1.41947	0.557126	2.79025	1.14709	0.252398
		-50	1.68834	1.75711	2.29989	1.78526	1.42484	3.03271	1.4665	5.80882	2.40793	0.520129
		-40	2.84121	2.70275	3.60456	2.90802	2.11198	4.90579	2.15449	9.26508	3.81174	0.840949
		-30	4.599	4.79925	5.89967	5.59673	3.34484	7.47028	3.2029	13.9678	6.11006	1.22475
		-20	7.14881	8.44933	10.1662	11.9296	5.80255	12.2665	5.86283	20.8847	10.3138	1.75176
		-10	10.8593	14.9586	17.3007	23.3003	10.815	19.9861	10.6351	31.3343	17.3987	2.58271
		0	15.2327	23.9424	25.0466	37.4267	17.1563	30.1933	16.4139	45.8933	26.4131	3.85846
		10	19.491	33.7146	34.1511	53.3027	25.2596	40.0882	23.104	61.8952	36.3758	5.25829
		20	24.3351	43.5399	44.2614	69.7425	35.0529	51.754	29.8714	79.8844	47.3052	6.80041
		30	29.5984	52.4147	54.5937	86.4754	44.7878	59.9963	37.051	97.9455	57.8578	8.31649
		40	35.5918	61.6464	64.5492	103.061	55.1651	68.1615	43.5135	116.551	68.5299	9.86618
		50	40.4358	70.4044	75.8216	118.99	65.1917	82.1714	50.7056	135.633	79.9192	11.4737
		60	46.4414	76.1294	89.3519	134.372	75.8848	94.7201	57.7802	153.471	91.0188	12.9138
Figure 4d
	Sham-Baseline		Cell 1	Cell 2	Cell 3	Cell 4	Cell 5	Cell 6	Cell 7	Mean	SD		Two-way ANOVA with Bonferroni’s post-hoc analysis
	I / Imax (Tail currents)	-60	0.024044	0.0265933	0.0168696	0.0207057	0.0155675	0.0340283	0.0272593	0.0235811	0.00597004		Sham-Baseline vs SNI-Baseline		F (12, 144)	0.887
		-50	0.0502554	0.0463298	0.0349081	0.0426789	0.0281551	0.0675	0.055214	0.0464345	0.0120508				DF	12
		-40	0.0756623	0.0579852	0.0487042	0.0657694	0.0366028	0.0981321	0.0800491	0.0661293	0.019089				p	0.5617
		-30	0.108671	0.0841501	0.0739509	0.0929532	0.0498109	0.134728	0.111021	0.0936121	0.0256777
		-20	0.158562	0.13058	0.10559	0.143716	0.0806076	0.197827	0.161353	0.139748	0.0357733		Sham-Baseline vs Sham-PACs		F (12, 144)	0.9594
		-10	0.233803	0.188615	0.152705	0.227619	0.152956	0.261588	0.234777	0.207437	0.0398216				DF	12
		0	0.326626	0.262138	0.226263	0.31828	0.250886	0.351337	0.324088	0.294231	0.0436033				p	0.4904
		10	0.42371	0.377653	0.33135	0.412735	0.353827	0.451543	0.419357	0.395739	0.0395923
		20	0.537517	0.481552	0.4551	0.510304	0.492	0.557355	0.531043	0.509267	0.0329203		SNI-Baseline vs SNI-PACs		F (12, 144)	1.774
		30	0.65464	0.609886	0.589109	0.636164	0.629086	0.669561	0.647365	0.633687	0.0253381				DF	12
		40	0.772233	0.744637	0.724335	0.749346	0.739192	0.782611	0.762194	0.753507	0.0186128				p	0.0577
		50	0.88705	0.87838	0.865296	0.875863	0.87431	0.890026	0.880297	0.878746	0.00763107
		60	1	1	1	1	1	1	1	1	0
	Sham-PACs		Cell 1	Cell 2	Cell 3	Cell 4	Cell 5	Cell 6	Cell 7	Mean	SD
	I / Imax (Tail currents)	-60	0.0312079	0.025572	0.0262308	0.0280626	0.0224685	0.0295582	0.0304728	0.0276533	0.002869
		-50	0.0621974	0.0435942	0.0442323	0.05746	0.0449865	0.0670301	0.0612624	0.0543947	0.00914593
		-40	0.0964097	0.0643146	0.0616034	0.0811294	0.0644482	0.0969819	0.0934003	0.0797554	0.0149495
		-30	0.139181	0.0920675	0.083769	0.111575	0.0948277	0.140812	0.126968	0.112743	0.0216415
		-20	0.19347	0.139976	0.116704	0.15611	0.137026	0.203266	0.179805	0.160908	0.0297538
		-10	0.268541	0.202542	0.166927	0.232363	0.205257	0.283243	0.256076	0.230707	0.0384461
		0	0.358949	0.290241	0.242632	0.32405	0.290755	0.372414	0.348072	0.318159	0.0427144
		10	0.46222	0.402729	0.333411	0.42474	0.394536	0.467991	0.443827	0.418493	0.0432672
		20	0.56009	0.511691	0.464094	0.527635	0.503565	0.568758	0.5463	0.526019	0.033691
		30	0.669985	0.633832	0.586692	0.640283	0.620622	0.682882	0.659289	0.641941	0.030093
		40	0.780827	0.748323	0.727331	0.755259	0.745886	0.785296	0.767705	0.758661	0.0190705
		50	0.888953	0.874304	0.866247	0.876655	0.872284	0.897296	0.883353	0.87987	0.00987612
		60	1	1	1	1	1	1	1	1	0
	SNI-Baseline		Cell 1	Cell 2	Cell 3	Cell 4	Cell 5	Cell 6	Cell 7	Mean	SD
	I / Imax (Tail currents)	-60	0.0283884	0.0267799	0.0191401	0.0194527	0.0285717	0.0241524	0.0283021	0.0249696	0.00385695
		-50	0.0557116	0.0546262	0.0363857	0.0385501	0.0569259	0.0477118	0.0559606	0.0494103	0.00807794
		-40	0.0820372	0.0811226	0.0541005	0.0558434	0.0817444	0.0691636	0.0890778	0.0732985	0.0128076
		-30	0.114123	0.113278	0.0782466	0.0742447	0.116184	0.0951011	0.130529	0.103101	0.0195044
		-20	0.159982	0.171943	0.115942	0.106748	0.170292	0.134893	0.181866	0.14881	0.0274051
		-10	0.227017	0.25052	0.181967	0.165477	0.253865	0.207593	0.247294	0.219105	0.0326018
		0	0.321151	0.337356	0.278492	0.250692	0.344545	0.311591	0.33487	0.311242	0.0320413
		10	0.428702	0.435641	0.393275	0.359611	0.433674	0.430993	0.453832	0.41939	0.0295957
		20	0.540352	0.544769	0.520136	0.47687	0.538869	0.54485	0.561437	0.532469	0.0253269
		30	0.655339	0.653089	0.648705	0.61799	0.648921	0.663743	0.680337	0.652589	0.0174349
		40	0.771756	0.771093	0.769718	0.747154	0.769956	0.780237	0.792029	0.771706	0.0125129
		50	0.889205	0.888307	0.88542	0.872834	0.885944	0.890533	0.901172	0.887631	0.00775887
		60	1	1	1	1	1	1	1	1	0
	SNI-PACs		Cell 1	Cell 2	Cell 3	Cell 4	Cell 5	Cell 6	Cell 7	Mean	SD
	I / Imax (Tail currents)	-60	0.0250443	0.0325304	0.0271867	0.0307075	0.0312761	0.0187712	0.0319494	0.0282094	0.00460508
		-50	0.05069	0.067282	0.0536765	0.0580102	0.0643617	0.0434664	0.0650337	0.0575029	0.00808634
		-40	0.0718409	0.101145	0.0791722	0.0857421	0.101058	0.062234	0.0990502	0.0857489	0.0143326
		-30	0.104153	0.142159	0.113974	0.118718	0.141411	0.0873895	0.137752	0.120794	0.0193195
		-20	0.148488	0.200552	0.162992	0.161045	0.207962	0.132657	0.185409	0.171301	0.0255978
		-10	0.22177	0.284406	0.240359	0.230876	0.286394	0.21464	0.251455	0.247129	0.0266154
		0	0.317008	0.375911	0.329612	0.304596	0.375964	0.309674	0.334434	0.336743	0.0260257
		10	0.418654	0.474204	0.43219	0.396696	0.480754	0.413239	0.428526	0.437752	0.02592
		20	0.529903	0.574074	0.549715	0.528297	0.582457	0.528804	0.538741	0.547427	0.0208319
		30	0.651688	0.680377	0.665168	0.639989	0.685194	0.650267	0.663734	0.662345	0.0151957
		40	0.766128	0.782943	0.781872	0.762544	0.791135	0.761193	0.770536	0.773765	0.0107198
		50	0.883104	0.888583	0.893773	0.88159	0.895646	0.880042	0.88436	0.886728	0.00563707
		60	1	1	1	1	1	1	1	1	0
Figure 4f
	SNI-Baseline		Cell 1	Cell 2	Cell 3	Cell 4	Cell 5	Cell 6	Cell 7	Mean	SEM		Two-way ANOVA with Bonferroni’s post-hoc analysis
	Current density (pA/pF)	-60	0.77626	1.79861	1.17198	1.24267	2.26115	1.76845	2.52471	1.64912	0.218182		SNI-Baseline vs SNI-TEA		F (12, 144)	6.506
		-50	1.6397	3.24169	2.22964	2.43911	4.3253	3.25436	4.42869	3.07978	0.367967				DF	12
		-40	2.52888	4.42623	3.41761	3.60071	6.69211	4.72099	6.26443	4.52157	0.531366				p	<0.0001
		-30	5.40546	6.22175	5.30179	6.12304	9.63501	7.78348	7.99757	6.92401	0.559028
		-20	10.4901	10.0613	10.166	11.7079	14.5904	14.1453	10.7737	11.705	0.665394		SNI-Baseline vs SNI-(TEA+PACs)		F (12, 144)	8.615
		-10	18.0189	17.6344	19.7748	21.8009	21.0497	26.3826	17.0558	20.2453	1.133				DF	12
		0	27.0392	28.5553	31.8052	33.7869	29.1312	41.1906	27.8999	31.344	1.72735				p	<0.0001
		10	36.8584	42.4558	46.9703	47.1405	39.2711	58.1515	42.3054	44.7361	2.44856
		20	46.638	58.0005	59.1789	61.2582	50.4788	76.9115	59.5143	58.8543	3.3579		SNI-TEA vs SNI-(TEA+PACs)		F (12, 144)	0.0481
		30	58.2982	72.7333	76.1156	73.9623	61.197	94.4164	77.5969	73.4743	4.15116				DF	12
		40	69.5626	89.065	91.8459	89.3432	71.3485	112.846	95.4449	88.4937	5.1626				p	>0.9999
		50	81.2289	106.421	106.881	102.261	82.6475	129.966	113.797	103.314	5.99071
		60	92.7971	124.257	120.694	116.747	93.0995	145.678	129.896	117.596	6.71524
	SNI-TEA
	Current density (pA/pF)	-60	1.50763	1.65491	0.873607	1.09476	1.75003	1.65267	2.43093	1.56636	0.175096
		-50	3.16121	2.92424	1.52958	2.22627	3.41479	3.33208	4.5494	3.01965	0.334199
		-40	5.28678	3.9637	2.38084	3.37646	5.55997	5.12022	6.31387	4.57169	0.482811
		-30	8.57561	5.34151	3.832	5.18216	8.77139	7.26733	8.67004	6.80572	0.704331
		-20	12.4811	7.97641	7.47115	9.80843	12.7614	11.0195	11.4745	10.4275	0.731811
		-10	16.5707	12.9735	16.0436	16.9277	17.5661	17.4296	15.5656	16.1538	0.550828
		0	22.1917	21.6611	28.8738	25.8731	22.7435	26.2995	23.0193	24.3803	0.934801
		10	27.4312	33.065	43.418	34.9825	28.9011	35.8589	33.3994	33.8651	1.82598
		20	33.1096	46.2167	58.9809	43.7342	35.707	46.3369	46.623	44.3869	2.95573
		30	38.9509	60.2234	74.5077	52.8975	42.8233	57.7908	60.9777	55.453	4.18984
		40	45.7118	73.6933	89.0043	63.5698	50.1173	68.262	75.693	66.5788	5.2584
		50	52.7055	88.6117	103.677	71.6271	56.8422	78.1926	89.1176	77.2534	6.42023
		60	58.324	102.628	116.615	80.7084	63.4257	88.5127	104.488	87.8145	7.61631
	SNI-(TEA+PACs)
	Current density (pA/pF)	-60	1.66414	0.949552	0.750971	1.37318	1.48347	1.15601	1.7024	1.2971	0.126043
		-50	2.92979	1.91963	1.27794	2.79337	2.94449	2.21032	2.88312	2.42267	0.22531
		-40	3.94402	3.09484	3.22939	4.55644	4.94096	3.72489	3.70319	3.88482	0.233966
		-30	5.30701	5.04658	3.64525	6.52966	7.94461	5.17447	4.74773	5.48504	0.48212
		-20	7.95141	8.80115	7.15034	14.7543	11.6443	8.2662	6.24699	9.25925	1.03325
		-10	12.9541	14.4299	14.9169	19.6803	16.2046	14.5407	8.43937	14.4523	1.18689
		0	21.6051	22.1006	27.3246	25.2864	21.9643	22.9273	13.4695	22.0968	1.5178
		10	32.9854	29.5524	41.9828	36.4467	28.2607	32.763	22.4526	32.0634	2.17631
		20	46.2763	38.2997	57.6409	47.2603	34.9862	42.6199	33.22	42.9005	2.94604
		30	60.2577	47.9789	77.0737	54.2132	41.9444	53.3656	44.5449	54.1969	4.14709
		40	73.5693	57.7404	87.5275	60.2575	48.7499	63.833	56.1933	63.9816	4.49907
		50	88.4948	66.8112	103.369	64.9986	55.279	74.6328	67.0143	74.3714	5.72152
		60	102.507	74.6332	113.892	73.9998	62.4412	84.8159	78.7043	84.4277	6.25321
Figure 4g
	PCR Arry
	Target Name (RPKM>5 in cortex)	Relative expression								SNI/Sham Fold change	P value	log2 (FC)	‐log10 (P value)	No change	Up-regulated	Down-regulated
		Sham-1	Sham-1	Sham-1	Mean	SNI-1	SNI-2	SNI-3	Mean					0.67 < FC < 1.5 P > 0.05	FC > 1.5 P < 0.05	FC < 0.67 P < 0.05
	Kcna1	0.0209026	0.0192595	0.022322	0.0208281	0.0355635	0.0345141	0.0347054	0.0349277	1.67695	0.000115994	0.745843	3.93556		Kcna1
	Kcna2	0.0152308	0.015843	0.0158192	0.015631	0.0162202	0.0157425	0.0181784	0.0167137	1.06927	0.233245	0.0966226	0.632188	Kcna2
	Kcna4	0.0032124	0.00318693	0.0031124	0.00317058	0.00411789	0.00510213	0.00485741	0.00469248	1.48001	0.00689623	0.565604	2.16139	Kcna4
	Kcna6	0.0030792	0.00376787	0.00336486	0.00340398	0.00417222	0.00686501	0.00514355	0.00539359	1.5845	0.0704888	0.664026	1.15188	Kcna6
	Kcnb1	0.0218551	0.0186912	0.018663	0.0197365	0.0256227	0.0303396	0.0274983	0.0278202	1.40958	0.0095513	0.495269	2.01994	Kcnb1
	Kcnc1	0.0267942	0.029001	0.0248435	0.0268796	0.0248831	0.0285309	0.022877	0.0254303	0.946083	0.517587	-0.0799615	0.286017	Kcnc1
	Kcnc2	0.0174022	0.0903017	0.0184723	0.0420587	0.0194506	0.0217926	0.0220429	0.0210954	0.50157	0.434128	-0.995477	0.362383	Kcnc2
	Kcnc3	0.00408868	0.00316028	0.00410244	0.0037838	0.00401936	0.00409821	0.00465063	0.00425607	1.12481	0.270513	0.169684	0.567812	Kcnc3
	Kcnc4	0.00911784	0.0114575	0.0101772	0.0102509	0.00856701	0.0101357	0.0115932	0.0100986	0.985151	0.897091	-0.0215839	0.0471635	Kcnc4
	Kcnd1	0.000435609	0.000846475	0.000782736	0.000688273	0.000272244	0.000740765	0.0157711	0.00559471	8.12862	0.389799	3.02301	0.409159	Kcnd1
	Kcnd2	0.0160811	0.0176228	0.0177811	0.0171617	0.0346667	0.0334373	0.027889	0.0319977	1.86448	0.00232959	0.898776	2.63272		Kcnd2
	Kcnd3	0.0120787	0.012984	0.0091075	0.0113901	0.0113583	0.0286923	0.0111394	0.0170633	1.49809	0.393003	0.583123	0.405604	Kcnd3
	Kcnh1	0.00899794	0.00718887	0.00836677	0.00818453	0.0132648	0.0159905	0.0129397	0.014065	1.71849	0.00596101	0.781141	2.22468		Kcnh1
	Kcnh2	0.00268643	0.001352	0.00230225	0.00211356	0.000937236	0.00224619	0.000658792	0.00128074	0.605963	0.256656	-0.722699	0.590648	Kcnh2
	Kcnh3	0.0197445	0.0156902	0.0199891	0.0184746	0.0136813	0.017742	0.0136062	0.0150098	0.812458	0.150542	-0.299636	0.822343	Kcnh3
	Kcnh4	0.00336318	0.000930361	0.00234582	0.00221312	0.00360237	0.0024471	0.00310986	0.00305311	1.37955	0.342574	0.464197	0.465245	Kcnh4
	Kcnh5	0.0102557	0.0109364	0.0107304	0.0106408	0.016916	0.0207943	0.0158436	0.0178513	1.67762	0.008954	0.746416	2.04798		Kcnh5
	Kcnh7	0.0920549	0.173065	0.0803227	0.115148	0.121396	0.138075	0.112853	0.124108	1.07782	0.780631	0.108115	0.107554	Kcnh7
	Kcnq2	0.105372	1.29256	0.132099	0.510012	0.197207	0.11822	0.114777	0.143401	0.281173	0.402918	-1.83047	0.394784	Kcnq2
	Kcnq3	0.0149077	0.101611	0.0533328	0.0566172	0.0329666	0.14496	0.0182387	0.0653885	1.15492	0.86169	0.207796	0.0646489	Kcnq3
	Kcnq4	0.0949095	0.0177119	0.0334843	0.0487019	0.00184742	0.000634701	0.000277046	0.000919721	0.0188847	0.112377	-5.72664	0.949322	Kcnq4
	Kcnq5	0.0102659	0.00977571	0.00970076	0.00991411	0.011431	0.0120448	0.0115293	0.0116684	1.17695	0.00251737	0.235049	2.59905	Kcnq5
Figure 4h
	PCR Arry
	Target Name (RPKM>5 in cortex)	Relative expression								SNI+PACs/SNI+ACSF Fold change	P value	log2 (FC)	‐log10 (P value)	No change	Up-regulated	Down-regulated
		Sham-1	Sham-1	Sham-1	Mean	SNI-1	SNI-2	SNI-3	Mean					0.67 < FC < 1.5 P > 0.05	FC > 1.5 P < 0.05	FC < 0.67 P < 0.05
	Kcna1	0.0355635	0.0345141	0.0347054	0.0349277	0.0141523	0.0152598	0.0230571	0.0174897	0.500741	0.00347764	-0.997862	2.45872			Kcna1
	Kcna2	0.0162202	0.0157425	0.0181784	0.0167137	0.0204805	0.0264128	0.022334	0.0230758	1.38065	0.0288029	0.465346	1.54056	Kcna2
	Kcna4	0.00411789	0.00510213	0.00485741	0.00469248	0.00351289	0.00266181	0.00344528	0.00320666	0.683363	0.0210166	-0.549277	1.67744			Kcna4
	Kcna6	0.00417222	0.00686501	0.00514355	0.00539359	0.00647757	0.00662976	0.0070242	0.00671051	1.24416	0.176774	0.315176	0.752582	Kcna6
	Kcnb1	0.0256227	0.0303396	0.0274983	0.0278202	0.0392455	0.0422065	0.0410997	0.0408506	1.46838	0.00129862	0.554224	2.88652	Kcnb1
	Kcnc1	0.0248831	0.0285309	0.022877	0.0254303	0.0446925	0.0476743	0.0421544	0.0448404	1.76327	0.00107724	0.818251	2.96769		Kcnc1
	Kcnc2	0.0194506	0.0217926	0.0220429	0.0210954	0.00990308	0.013747	0.0132361	0.0122954	0.582848	0.00382633	-0.778809	2.41722			Kcnc2
	Kcnc3	0.00401936	0.00409821	0.00465063	0.00425607	0.147951	0.00903959	0.00681751	0.0546026	12.8294	0.341478	3.68138	0.466637	Kcnc3
	Kcnc4	0.00856701	0.0101357	0.0115932	0.0100986	0.0165373	0.0208747	0.021322	0.019578	1.93868	0.00572582	0.955073	2.24216		Kcnc4
	Kcnd1	0.000272244	0.000740765	0.0157711	0.00559471	0.000865075	0.000712077	0.000734867	0.000770673	0.13775	0.396943	-2.85987	0.401272	Kcnd1
	Kcnd2	0.0346667	0.0334373	0.027889	0.0319977	0.0140185	0.0146794	0.0128438	0.0138473	0.432759	0.00108376	-1.20837	2.96507			Kcnd2
	Kcnd3	0.0113583	0.0286923	0.0111394	0.0170633	0.00916372	0.0155379	0.00866971	0.0111238	0.651912	0.393782	-0.617252	0.404744	Kcnd3
	Kcnh1	0.0132648	0.0159905	0.0129397	0.014065	0.0135551	0.0176202	0.0120225	0.0143993	1.02376	0.870915	0.0338846	0.0600242	Kcnh1
	Kcnh2	0.000937236	0.00224619	0.000658792	0.00128074	0.0037631	0.00641844	0.00548272	0.00522142	4.07688	0.0127551	2.02746	1.89432		Kcnh2
	Kcnh3	0.0136813	0.017742	0.0136062	0.0150098	0.0539272	0.0612584	0.0587581	0.0579812	3.86288	7.25545e-05	1.94968	4.13934		Kcnh3
	Kcnh4	0.00360237	0.0024471	0.00310986	0.00305311	0.00716995	0.0053271	0.0059021	0.00613305	2.00879	0.0085251	1.00632	2.0693		Kcnh4
	Kcnh5	0.016916	0.0207943	0.0158436	0.0178513	0.00971272	0.00991048	0.00868045	0.00943455	0.528508	0.00559648	-0.920003	2.25209			Kcnh5
	Kcnh7	0.121396	0.138075	0.112853	0.124108	0.0864101	0.108035	0.0166709	0.0703719	0.567021	0.132887	-0.818527	0.876518	Kcnh7
	Kcnq2	0.197207	0.11822	0.114777	0.143401	0.0981697	0.10537	0.11812	0.10722	0.747691	0.259289	-0.419487	0.586216	Kcnq2
	Kcnq3	0.0329666	0.14496	0.0182387	0.0653885	0.0178067	0.0248931	0.0125994	0.018433	0.2819	0.307352	-1.82674	0.512364	Kcnq3
	Kcnq4	0.00184742	0.000634701	0.000277046	0.000919721	0.00214503	0.00135253	0.000644135	0.00138057	1.50107	0.513311	0.585992	0.28962	Kcnq4
	Kcnq5	0.011431	0.0120448	0.0115293	0.0116684	0.00942471	0.00896213	0.00810552	0.00883079	0.756813	0.00275034	-0.401991	2.56061	Kcnq5
Figure 4j-k
	Sham-ACSF		Cell 1	Cell 2	Cell 3	Cell 4	Cell 5	Cell 6	Cell 7	Mean	SEM			Software R (Version 4.2.3; http://www.r-project.org)
	Current density (pA/pF)	-150	-3.0804	-4.72109	-3.85422	-2.98168	-2.74891	-5.67809	-2.72964	-3.68486	0.428834			Linear regression and variance-covariance analysis
		-140	-1.34411	-3.87029	-3.47025	-2.77724	-2.51133	-5.96962	-2.47888	-3.2031	0.552276
		-130	-1.15483	-3.23607	-3.07252	-2.33754	-1.71729	-4.97104	-1.86211	-2.62163	0.481255			Sham-Baseline vs SNI-Baseline		t	0.768
		-120	-0.933462	-2.51556	-2.5694	-2.00954	-1.43727	-4.21776	-1.48592	-2.16699	0.409175					P	0.4428
		-110	-0.835653	-1.91414	-2.13752	-1.60548	-1.31002	-3.31441	-1.26144	-1.76838	0.305166
		-100	-0.60241	-1.29799	-1.65959	-1.14873	-0.889881	-2.6012	-0.895211	-1.29929	0.25185			Sham-Baseline vs Sham-PACs		t	-3.555
		-90	-0.419277	-0.807399	-1.14251	-0.74397	-0.704812	-1.71768	-0.625911	-0.880222	0.161975					P	0.0004
		-80	-0.198779	-0.523468	-0.717094	-0.353621	-0.298606	-0.855542	-0.279364	-0.460925	0.0931975
		-70	-0.051792	-0.0323428	-0.0669956	-0.00242943	0.102593	0.0118988	0.0261849	-0.00184042	0.0215758			SNI-Baseline vs SNI-PACs		t	-4.348
		-60	0.175179	0.310522	0.53026	0.311106	0.35088	0.794363	0.337561	0.40141	0.0764137					P	<0.0001
		-50	0.393943	0.742584	1.26648	0.587663	0.748246	1.6366	0.732592	0.872587	0.161917
		-40	0.678081	1.2433	2.11061	0.903467	1.18036	2.90576	1.38345	1.48643	0.29117
		-30	2.21044	0.907458	4.37729	1.89502	4.30105	4.67018	3.13079	3.07032	0.547391
	Sham-PACs		Cell 1	Cell 2	Cell 3	Cell 4	Cell 5	Cell 6	Cell 7	Cell 8	Mean	SEM
	Current density (pA/pF)	-150	-1.10632	-2.46821	-1.44911	-1.02335	-1.14311	-3.72214	-2.09414	-7.00353	-2.50124	0.719741
		-140	-1.07138	-2.06193	-1.00719	-0.866861	-1.04914	-3.20997	-1.79267	-6.04177	-2.13761	0.622945
		-130	-1.00986	-1.84403	-0.89694	-0.745562	-0.903924	-3.06039	-1.49338	-5.13295	-1.88588	0.536002
		-120	-0.87477	-1.46932	-0.858762	-0.779625	-0.735632	-2.79301	-1.21519	-4.86788	-1.69927	0.512072
		-110	-0.714049	-1.27265	-0.524558	-0.550375	-0.633873	-2.21249	-0.957911	-4.02285	-1.36109	0.428552
		-100	-0.5351	-0.907772	-0.455659	-0.503162	-0.496904	-1.58368	-0.694596	-2.72605	-0.987866	0.281353
		-90	-0.397473	-0.624014	-0.324328	-0.356823	-0.397096	-1.13871	-0.437191	-1.92103	-0.699582	0.198224
		-80	-0.160337	-0.320125	-0.0826937	-0.184912	-0.151853	-0.575534	-0.208116	-0.888359	-0.321491	0.0972073
		-70	0.0111192	-0.0104013	-0.0102022	0.00513462	-0.0166273	0.0363487	0.00707962	-0.0884277	-0.00824703	0.0128768
		-60	0.178005	0.361726	0.146766	0.213945	0.191473	0.645065	0.1584	0.793438	0.336102	0.0879865
		-50	0.334737	0.63601	0.327817	0.43524	0.424126	1.38198	0.269177	1.73438	0.692933	0.195598
		-40	0.623146	1.12208	0.869878	0.735828	0.802856	2.56524	0.55907	2.91667	1.27435	0.327283
		-30	2.0934	2.60035	2.48062	1.1461	1.5968	4.56091	1.3669	4.37407	2.52739	0.46024
	SNI-ACSF		Cell 1	Cell 2	Cell 3	Cell 4	Cell 5	Cell 6	Cell 7	Cell 8	Mean	SEM
	Current density (pA/pF)	-150	-3.23934	-4.44282	-7.63261	-1.26921	-4.17465	-5.87889	-1.80379		-4.06304	0.729285
		-140	-2.3924	-3.55081	-6.3156	-0.935355	-3.57065	-4.63546	-1.51089		-3.27303	0.606873
		-130	-1.42043	-2.86624	-5.34115	-1.00449	-3.11728	-3.74314	-1.29759		-2.68433	0.51309
		-120	-1.96394	-2.24097	-4.22259	-1.11909	-2.6563	-2.8931	-0.917848	-3.89958	-2.48918	0.395786
		-110	-1.60229	-1.64117	-3.16281	-0.761719	-2.08694	-2.10712	-0.722084	-2.7549	-1.85488	0.288012
		-100	-1.27322	-1.17108	-2.18689	-0.574066	-1.65263	-1.42484	-0.525333	-1.66886	-1.30961	0.187136
		-90	-0.758066	-0.825518	-1.35234	-0.445619	-1.00663	-0.962716	-0.32592	-0.920076	-0.824611	0.108128
		-80	-0.372778	-0.436312	-0.631741	-0.17597	-0.39304	-0.4514	-0.146586	-0.357253	-0.370635	0.0516076
		-70	-0.00302002	0.0342572	-0.0107042	-0.0931381	-0.148747	0.00546588	0.0204527	0.0206553	-0.0218473	0.0215119
		-60	0.383986	0.649659	0.500833	0.242708	0.495832	0.532822	0.15582	0.33243	0.411761	0.0545403
		-50	0.855231	1.31302	0.973815	0.768605	1.1551	1.23743	0.369965	0.89084	0.945501	0.100688
		-40	1.41409	1.84461	1.52351	1.05864	2.60249	1.64766	1.38095	2.18849	1.70755	0.164381
		-30	3.91869	1.523	2.53122	1.39604	4.42369	2.89942	2.14342	4.89367	2.96614	0.439435
	SNI-PACs		Cell 1	Cell 2	Cell 3	Cell 4	Cell 5	Cell 6	Cell 7	Cell 8	Cell 9	Mean	SEM
	Current density (pA/pF)	-150	-2.5485	-4.83464	-1.83312	-2.49705	-2.18557	-4.70579	-3.37915	-2.77341	-2.2036	-2.99565	0.364892
		-140	-2.13529	-4.34271	-1.64973	-2.29317	-1.44301	-3.99108	-3.04456	-2.35678	-2.18651	-2.60476	0.33232
		-130	-1.86374	-4.11667	-1.54326	-2.10899	-1.49472	-3.26097	-2.66636	-1.96464	-1.72202	-2.3046	0.294681
		-120	-1.66145	-3.60501	-1.31234	-1.58185	-1.33092	-2.62601	-2.50247	-1.60063	-1.16364	-1.93159	0.269962
		-110	-1.32933	-3.05853	-1.10873	-1.4371	-1.10547	-1.99801	-1.94754	-1.20513	-0.956564	-1.57182	0.222205
		-100	-0.928247	-2.41819	-0.856126	-1.02625	-0.830996	-1.4094	-1.4439	-0.831665	-0.616872	-1.15129	0.182579
		-90	-0.610825	-1.58896	-0.56196	-0.680895	-0.520696	-0.902533	-0.936214	-0.49586	-0.432382	-0.747814	0.120145
		-80	-0.256914	-0.757245	-0.280673	-0.340019	-0.22393	-0.459143	-0.439448	-0.154019	-0.2324	-0.34931	0.0609485
		-70	0.0065801	-0.00989694	-0.00723432	-0.028954	0.00688758	0.0214584	0.019103	0.0122757	-0.0184568	0.000195849	0.00576838
		-60	0.258012	0.644645	0.253464	0.306438	0.221291	0.429939	0.391763	0.229532	0.15849	0.321508	0.0493115
		-50	0.485704	1.20108	0.511315	0.652344	0.43618	0.95547	0.847982	0.426063	0.433363	0.661056	0.0931045
		-40	0.922821	1.84344	0.893485	1.19785	0.716064	1.48914	1.51974	0.709963	1.11478	1.15636	0.130973
		-30	1.9035	3.1286	1.70452	2.43196	1.52012	1.39735	2.51696	0.490287	2.27175	1.92945	0.2562

## Sheet: Figure 5
Figure 5
Figure 5b
	Current injection (pA)			0	25	50	75	100	125	150	175	200	225	250	275	300		Two-way ANOVA with Bonferroni’s post-hoc analysis
	Baseline	Spike number	Cell 1	0	0	0	0	0	3	5	6	8	9	10	11	12		Baseline vs H2O2		F (12, 168)	11.05
			Cell 2	0	0	0	0	0	0	0	2	2	3	4	4	5				DF	12
			Cell 3	0	0	0	0	0	0	0	1	3	4	5	7	7				p	<0.0001
			Cell 4	0	0	0	0	1	3	4	5	6	7	8	8	9
			Cell 5	0	0	0	0	4	6	8	10	11	12	13	14	15
			Cell 6	0	0	0	0	0	2	4	5	6	7	8	8	9
			Cell 7	0	0	0	0	3	5	7	8	9	10	11	12	13
			Cell 8	0	0	0	0	0	2	3	4	6	7	8	8	9
			Mean	0	0	0	0	1	2.625	3.875	5.125	6.375	7.375	8.375	9	9.875
			SEM	0	0	0	0	0.566947	0.754451	1.02535	1.04262	1.05115	1.05115	1.05115	1.11803	1.15631
	Current injection (pA)			0	25	50	75	100	125	150	175	200	225	250	275	300
	H2O2	Spike number	Cell 1	0	0	0	0	0	0	0	1	2	3	5	6	6
			Cell 2	0	0	0	0	0	0	0	0	2	2	2	3	3
			Cell 3	0	0	0	0	0	0	0	2	3	4	5	6	7
			Cell 4	0	0	0	0	0	0	0	0	1	3	4	6	7
			Cell 5	0	0	0	0	0	0	0	0	3	4	6	7	7
			Cell 6	0	0	0	0	0	0	0	0	0	0	0	0	1
			Cell 7	0	0	0	0	0	0	0	0	3	4	6	7	8
			Cell 8	0	0	0	0	0	0	0	0	0	0	1	2	3
			Mean	0	0	0	0	0	0	0	0.375	1.75	2.5	3.625	4.625	5.25
			SEM	0	0	0	0	0	0	0	0.263052	0.453163	0.597614	0.822398	0.924614	0.901388
Figure 5d
	Rheobase (pA)
	Baseline	H2O2
	275	360
	260	280
	235	230
	180	280
	185	265		two-tailed pairde-sample t test
	210	325		t	4.271
	185	230		DF	7
	220	350		p	0.0037
Figure 5e
	RMP (mV)
	Baseline	H2O2
	-77.94	-76.17
	-67.99	-64.45
	-65.84	-63.7
	-66.83	-66.65
	-73.11	-72.27		two-tailed pairde-sample t test
	-64.24	-69.37		t	0.01771
	-71.02	-73.58		DF	7
	-66.55	-67.47		p	0.9864
Figure 5f
	Input resistence (MΩ)
	Baseline	H2O2
	250.1	289
	233	161
	162	163.3
	178	207.9
	350.7	263		two-tailed pairde-sample t test
	222.9	193.1		t	0.7851
	178.8	194.7		DF	6
				p	0.4622
Figure 5g
	Baseline		Cell 1	Cell 2	Cell 3	Cell 4	Cell 5	Cell 6	Cell 7	Mean	SEM			Two-way ANOVA with Bonferroni’s post-hoc analysis
	Current density (pA/pF)	-60	0.904676	0.487596	0.316452	2.11044	1.15799	1.96878	0.980464	1.13234	0.23961			Baseline vs H2O2		F (12, 144)	3.885
		-50	2.03616	1.0709	1.05167	3.82336	2.43498	3.77715	1.78745	2.2831	0.402039					DF	12
		-40	4.31039	1.75209	3.84632	8.68251	3.76017	5.88084	2.64312	4.41078	0.799923					p	<0.0001
		-30	9.3892	3.86653	10.2578	15.6201	5.66993	9.21881	4.14075	8.30903	1.45209
		-20	16.7073	10.0377	18.9556	24.5224	8.82459	14.0218	7.11797	14.3125	2.17487
		-10	24.8609	19.8685	28.6819	33.894	14.6331	20.9774	13.6554	22.3673	2.56685
		0	33.381	30.9082	38.915	44.0372	22.7863	29.4227	22.4624	31.7018	2.77632
		10	41.8963	42.8535	49.1207	55.0971	31.8242	40.1215	32.2164	41.8757	2.94738
		20	50.8794	54.5379	59.0746	65.2506	41.657	51.17	42.2609	52.1186	2.98206
		30	59.8052	64.6558	68.6232	76.0974	52.8389	62.9825	53.0956	62.5855	2.91462
		40	68.2639	75.5222	76.077	87.6276	64.2077	75.291	64.2827	73.0389	2.89532
		50	76.6644	83.6504	82.4413	97.6803	73.3499	87.0594	74.4599	82.1865	2.97708
		60	84.0932	88.9693	87.0986	107.642	83.3659	99.6847	84.9386	90.8274	3.2395
	H2O2		Cell 1	Cell 2	Cell 3	Cell 4	Cell 5	Cell 6	Cell 7
	Current density (pA/pF)	-60	0.840508	0.399764	0.399606	1.17084	1.2039	1.77887	1.53676	1.04718	0.186051
		-50	1.62394	0.816646	0.926257	3.06848	2.46444	3.55399	3.28196	2.24796	0.395896
		-40	2.98806	1.52704	2.42723	7.5033	3.85899	5.55333	5.1155	4.13907	0.720373
		-30	6.95176	5.37423	7.2407	14.8504	5.89067	9.23034	7.19934	8.10536	1.12509
		-20	13.9853	14.4874	15.9847	24.0882	9.66029	15.0473	10.1648	14.774	1.6684
		-10	22.5172	27.3603	26.7731	34.5041	16.4354	23.0894	15.7281	23.7725	2.29299
		0	32.0539	41.1919	38.9735	45.244	25.9715	33.2718	24.5725	34.4684	2.70677
		10	41.893	54.6602	51.3196	56.6474	36.6468	45.9691	35.1133	46.0356	2.99498
		20	52.185	69.0637	63.6315	67.9632	47.7344	59.3919	46.3003	58.0386	3.29313
		30	63.0025	80.98	75.309	80.1966	59.5468	72.7111	57.7467	69.9275	3.4059
		40	73.4752	92.0394	86.0676	91.3917	71.3254	86.7389	68.9979	81.4337	3.44468
		50	85.1432	99.7596	92.2052	102.379	83.643	100.904	83.6646	92.5284	2.968
		60	96.6169	104.66	103.005	113.726	95.8308	115.091	95.6514	103.512	2.88666
Figure 5i-j
	ACSF		Cell 1	Cell 2	Cell 3	Cell 4	Cell 5	Cell 6	Cell 7	Mean	SEM			Software R (Version 4.2.3; http://www.r-project.org)
	Current density (pA/pF)	-150	-3.0804	-4.72109	-3.85422	-2.98168	-2.74891	-5.67809	-2.72964	-3.68486	0.428834			Linear regression and variance-covariance analysis
		-140	-1.34411	-3.87029	-3.47025	-2.77724	-2.51133	-5.96962	-2.47888	-3.2031	0.552276
		-130	-1.15483	-3.23607	-3.07252	-2.33754	-1.71729	-4.97104	-1.86211	-2.62163	0.481255			Control vs H2O2		t	0.95
		-120	-0.933462	-2.51556	-2.5694	-2.00954	-1.43727	-4.21776	-1.48592	-2.16699	0.409175					P	0.343
		-110	-0.835653	-1.91414	-2.13752	-1.60548	-1.31002	-3.31441	-1.26144	-1.76838	0.305166
		-100	-0.60241	-1.29799	-1.65959	-1.14873	-0.889881	-2.6012	-0.895211	-1.29929	0.25185
		-90	-0.419277	-0.807399	-1.14251	-0.74397	-0.704812	-1.71768	-0.625911	-0.880222	0.161975
		-80	-0.198779	-0.523468	-0.717094	-0.353621	-0.298606	-0.855542	-0.279364	-0.460925	0.0931975
		-70	-0.051792	-0.0323428	-0.0669956	-0.00242943	0.102593	0.0118988	0.0261849	-0.00184042	0.0215758
		-60	0.175179	0.310522	0.53026	0.311106	0.35088	0.794363	0.337561	0.40141	0.0764137
		-50	0.393943	0.742584	1.26648	0.587663	0.748246	1.6366	0.732592	0.872587	0.161917
		-40	0.678081	1.2433	2.11061	0.903467	1.18036	2.90576	1.38345	1.48643	0.29117
		-30	2.21044	0.907458	4.37729	1.89502	4.30105	4.67018	3.13079	3.07032	0.547391
	H2O2		Cell 1	Cell 2	Cell 3	Cell 4	Cell 5	Cell 6	Cell 7	Cell 8	Cell 9	Mean	SEM
	Current density (pA/pF)	-150	-1.6564	-6.55721	-3.44749	-3.75952	-1.45839	-3.17969	-2.62799	-4.50042	-5.32589	-3.61256	0.553617
		-140	-1.50418	-5.40487	-2.99284	-3.32137	-1.26699	-3.63422	-2.07123	-3.57541	-4.43105	-3.13357	0.450475
		-130	-1.53884	-4.50725	-2.55668	-2.86789	-1.1584	-2.70033	-1.70224	-3.30737	-3.81374	-2.68364	0.365949
		-120	-1.36752	-3.70856	-2.14354	-2.27016	-0.97193	-2.31648	-1.37111	-2.68909	-3.22766	-2.22956	0.29984
		-110	-1.17926	-2.89105	-1.71489	-2.08849	-0.834442	-2.115	-1.14756	-2.42555	-2.74783	-1.9049	0.24478
		-100	-0.981973	-2.16794	-1.3137	-1.56061	-0.647038	-1.72219	-0.871098	-1.84324	-2.34137	-1.49435	0.19546
		-90	-0.704539	-1.42707	-0.937274	-1.03949	-0.454092	-0.968419	-0.583618	-1.47144	-1.74181	-1.03642	0.14473
		-80	-0.407662	-0.721685	-0.489758	-0.535858	-0.241411	-0.359306	-0.328829	-0.681304	-1.00343	-0.529915	0.0793445
		-70	-0.0335937	-0.000645865	0.0124875	-0.000696351	0.00280547	-0.166985	0.0428228	-0.0311527	0.0279573	-0.0163334	0.0205353
		-60	0.474719	0.726421	0.498532	0.529121	0.290996	0.580073	0.43027	0.634439	1.03195	0.577391	0.0702033
		-50	1.14623	1.35721	1.04588	1.00873	0.589174	1.37311	0.930515	0.996506	1.90537	1.1503	0.122495
		-40	2.49948	2.00968	1.56842	1.50498	0.995787	3.10158	1.8157	1.52198	2.5365	1.95046	0.231537
		-30	3.57849	3.41025	3.52487	1.98416	1.9041	4.39914	4.5701	3.147	3.6639	3.35356	0.347736

## Sheet: Figure 6
Figure 6
Figure 6b
	Current injection (pA)			0	25	50	75	100	125	150	175	200	225	250	275	300		Two-way ANOVA with Bonferroni’s post-hoc analysis
	TEMPOL	Spike number	Cell 1	0	0	1	2	3	4	5	6	7	7	8	9	9		TEMPOL vs TEMPOL+PACs		F (12, 144)	0.222
			Cell 2	0	0	0	0	1	1	2	3	3	4	5	6	7				DF	12
			Cell 3	0	0	0	0	0	0	0	1	2	4	5	6	7				p	0.9972
			Cell 4	0	0	0	0	0	0	0	0	0	2	3	4	5
			Cell 5	0	0	0	0	1	3	5	6	8	8	9	9	10
			Cell 6	0	0	0	0	0	0	0	1	2	3	4	5	6
			Cell 7	0	0	0	0	0	0	1	2	4	5	6	7	8
			Mean	0	0	0.142857	0.285714	0.714286	1.14286	1.85714	2.71429	3.71429	4.71429	5.71429	6.57143	7.42857
			SEM	0	0	0.142857	0.285714	0.42056	0.63353	0.857143	0.918443	1.08484	0.808122	0.808122	0.719032	0.649437
	TEMPOL+PACs	Spike number	Cell 1	0	0	2	3	4	5	6	7	7	8	9	9	9
			Cell 2	0	0	0	0	1	2	2	3	4	6	7	8	9
			Cell 3	0	0	0	0	0	0	1	2	4	4	6	7	7
			Cell 4	0	0	0	0	0	0	0	0	1	2	3	5	5
			Cell 5	0	0	0	2	4	5	7	7	8	9	9	10	10
			Cell 6	0	0	0	0	0	0	0	2	3	4	5	5	6
			Cell 7	0	0	0	0	0	0	1	3	4	5	6	7	8
			Mean	0	0	0.285714	0.714286	1.28571	1.71429	2.42857	3.42857	4.42857	5.42857	6.42857	7.28571	7.71429
			SEM	0	0	0.285714	0.473804	0.714286	0.892143	1.08797	0.996593	0.895947	0.922139	0.81232	0.714286	0.680136
Figure 6d
	Rheobase (pA)
	TEMPOL	TEMPOL+PACs
	220	195
	180	160
	350	330
	415	395		two-tailed pairde-sample t test
	245	205		t	3.74
	325	325		DF	6
	325	320		p	0.0096
Figure 6e
	RMP (mV)
	TEMPOL	TEMPOL+PACs
	-67.63	-63.6
	-68.15	-64.12
	-76.11	-74.49
	-72.78	-72.33		two-tailed pairde-sample t test
	-71.84	-70.47		t	3.415
	-76.03	-75.13		DF	6
	-73.46	-72.42		p	0.0142
Figure 6f
	Input resistence (MΩ)
	TEMPOL	TEMPOL+PACs
	136.8	144.3
	103.9	125.4
	161.3	162.8
	170.3	333.1		two-tailed pairde-sample t test
	178.3	194.2		t	1.476
	178.9	187.2		DF	6
	268.7	277.3		p	0.1904
Figure 6g
	TEMPOL (SNI)		Cell 1	Cell 2	Cell 3	Cell 4	Cell 5	Cell 6	Cell 7	Cell 8	Cell 9	Mean	SEM		Two-way ANOVA with Bonferroni’s post-hoc analysis
	Current density (pA/pF)	-60	0.740049	0.873209	1.20766	0.670215	0.34873	0.992693	0.432001	0.627046	0.620443	0.723561	0.0895786		TEMPOL vs TEMPOL+PACs
		-50	1.40614	1.65257	2.44234	1.4217	0.814169	1.97924	1.00847	1.18957	1.24989	1.46268	0.167259				F (12, 192)	0.1025
		-40	2.30963	2.92021	4.47056	2.32398	1.50537	2.98006	1.66527	1.88213	2.19707	2.4727	0.300699				DF	12
		-30	3.94011	5.41229	8.26254	4.19394	2.63845	4.74134	3.31943	3.74011	3.89084	4.45989	0.543235				p	>0.9999
		-20	6.54512	9.63228	13.5219	8.7199	4.97097	8.78523	7.55433	9.40535	7.2513	8.48737	0.800855
		-10	10.3737	14.8386	21.4161	16.3424	8.7334	16.8582	14.2345	18.7252	12.3069	14.8699	1.33688
		0	15.9226	22.8574	31.6895	25.2516	13.3885	28.5372	21.528	30.8308	18.7709	23.1974	2.15623
		10	22.3486	31.9711	43.6893	35.4287	18.5557	42.8805	30.1523	41.4842	26.0658	32.5085	3.04351
		20	29.5175	41.4144	56.6488	46.884	24.1529	57.6599	38.9884	51.9612	33.0822	42.2566	3.98884
		30	36.7349	51.6661	69.4611	59.331	30.2259	73.1283	48.0303	63.688	39.2847	52.3945	5.03451
		40	43.6385	63.2102	82.6099	71.5177	36.7932	87.6559	56.8968	76.2899	48.092	62.9671	5.96615
		50	51.2673	74.863	94.7432	83.4752	42.7339	103.15	67.0043	88.5169	56.3772	73.5701	6.90558
		60	58.3869	85.8067	106.238	95.8918	49.1495	115.691	76.1797	102.182	63.3031	83.6476	7.75771
	TEMPOL+PACs (SNI)		Cell 1	Cell 2	Cell 3	Cell 4	Cell 5	Cell 6	Cell 7	Cell 8	Cell 9	Mean	SEM
	Current density (pA/pF)	-60	0.75796	0.840402	1.15637	0.503133	0.345007	0.544381	0.439195	0.505585	0.633651	0.636187	0.0828238
		-50	1.4635	1.67004	2.333	1.10096	0.800143	1.22425	1.03274	0.958576	1.16713	1.30559	0.155069
		-40	2.33422	3.08796	4.37837	1.86992	1.46747	2.13373	1.85259	1.66376	2.14949	2.32639	0.29974
		-30	4.01966	6.0659	7.53647	3.38407	2.55494	3.91713	3.57373	3.52799	3.79917	4.26434	0.514584
		-20	6.84361	10.4123	12.1297	7.5298	4.69519	7.60032	8.15357	8.72154	7.19906	8.1428	0.712158
		-10	10.7866	16.6666	18.1794	14.3862	8.14577	15.4275	14.5553	17.4899	12.6444	14.2535	1.08723
		0	17.1816	24.7027	26.6764	23.7541	12.2186	26.5036	22.0751	27.4377	19.2389	22.1988	1.70076
		10	24.4428	34.1926	37.6104	35.1658	16.8067	38.6464	30.3684	36.3312	26.2931	31.0953	2.42971
		20	32.2462	44.0573	48.8687	47.0368	21.563	52.6434	38.7751	46.6848	33.2953	40.5745	3.31809
		30	40.3068	54.3526	60.4198	59.2973	26.7633	66.6857	47.5648	57.9244	41.5023	50.5352	4.19098
		40	48.2995	64.6465	71.9577	71.1834	32.0724	80.2248	56.4486	72.4788	48.6636	60.6639	5.14839
		50	56.6977	74.7515	82.773	81.5881	37.7319	91.8086	65.4957	85.163	58.0293	70.4488	5.78011
		60	64.8497	85.0722	93.4594	93.6093	43.1199	102.989	73.8142	98.0116	65.8811	80.0897	6.53222
Figure 6i-j
	Control (SNI)		Cell 1	Cell 2	Cell 3	Cell 4	Cell 5	Cell 6	Cell 7	Cell 8	Mean	SEM		Software R (Version 4.2.3; http://www.r-project.org)
	Current density (pA/pF)	-150	-3.23934	-4.44282	-7.63261	-1.26921	-4.17465	-5.87889	-1.80379		-4.06304	0.729285		Linear regression and variance-covariance analysis
		-140	-2.3924	-3.55081	-6.3156	-0.935355	-3.57065	-4.63546	-1.51089		-3.27303	0.606873
		-130	-1.42043	-2.86624	-5.34115	-1.00449	-3.11728	-3.74314	-1.29759		-2.68433	0.51309		Control vs TEMPOL		t	-1.232
		-120	-1.96394	-2.24097	-4.22259	-1.11909	-2.6563	-2.8931	-0.917848	-3.89958	-2.48918	0.395786				P	0.2189
		-110	-1.60229	-1.64117	-3.16281	-0.761719	-2.08694	-2.10712	-0.722084	-2.7549	-1.85488	0.288012
		-100	-1.27322	-1.17108	-2.18689	-0.574066	-1.65263	-1.42484	-0.525333	-1.66886	-1.30961	0.187136		Control vs PACs		t	-3.787
		-90	-0.758066	-0.825518	-1.35234	-0.445619	-1.00663	-0.962716	-0.32592	-0.920076	-0.824611	0.108128				P	0.0002
		-80	-0.372778	-0.436312	-0.631741	-0.17597	-0.39304	-0.4514	-0.146586	-0.357253	-0.370635	0.0516076
		-70	-0.00302002	0.0342572	-0.0107042	-0.0931381	-0.148747	0.00546588	0.0204527	0.0206553	-0.0218473	0.0215119
		-60	0.383986	0.649659	0.500833	0.242708	0.495832	0.532822	0.15582	0.33243	0.411761	0.0545403		TEMPOL vs PACS		t	2.65
		-50	0.855231	1.31302	0.973815	0.768605	1.1551	1.23743	0.369965	0.89084	0.945501	0.100688				P	0.0086
		-40	1.41409	1.84461	1.52351	1.05864	2.60249	1.64766	1.38095	2.18849	1.70755	0.164381
		-30	3.91869	1.523	2.53122	1.39604	4.42369	2.89942	2.14342	4.89367	2.96614	0.439435
	TEMPOL (SNI)		Cell 1	Cell 2	Cell 3	Cell 4	Cell 5	Cell 6	Cell 7	Cell 8	Mean	SEM
	Current density (pA/pF)	-150	-9.21512	-3.79154	-2.97909	-3.53327	-4.06823	-2.56277	-2.17527	-2.70708	-3.87905	0.850637
		-140	-8.46071	-3.04913	-2.22157	-3.48888	-3.24596	-2.56921	-1.8593	-0.998955	-3.23672	0.854399
		-130	-6.72902	-2.67339	-2.01618	-3.07287	-2.84838	-2.14678	-1.71529	-0.916546	-2.76481	0.659084
		-120	-5.76911	-2.23311	-1.82616	-2.32953	-2.18948	-2.04351	-1.52926	-0.849434	-2.3462	0.55372
		-110	-4.86848	-1.78676	-1.24469	-2.16559	-1.53092	-1.78001	-1.25121	-0.768713	-1.92455	0.477476
		-100	-3.97904	-1.40915	-1.29146	-1.49039	-1.08344	-1.61743	-0.95494	-0.63708	-1.55787	0.388606
		-90	-2.3396	-0.936095	-1.06779	-1.06226	-0.723369	-0.381453	-0.806473	-0.464405	-0.97268	0.229665
		-80	-0.963699	-0.450715	-0.507787	-0.618848	-0.500257	-0.222387	-0.417181	-0.29614	-0.497127	0.0853627
		-70	-0.0671884	-0.0263779	-0.208699	-0.175548	-0.0464832	-0.0557589	-0.0347384	-0.0584029	-0.0841495	0.0258806
		-60	0.554068	0.253359	0.10899	0.0183891	0.284139	0.119214	0.428513	0.218483	0.248144	0.0665627
		-50	0.994342	0.716352	0.296888	0.737698	0.63852	0.251193	1.11112	0.467429	0.651693	0.1161
		-40	1.62453	1.1285	1.10885	1.64318	1.12156	0.470723	2.15669	0.814693	1.25859	0.20022
		-30	3.25997	2.76914	2.43636	3.08477	2.81329	1.14167	3.14018	1.42566	2.50888	0.303134
	PACs (SNI)		Cell 1	Cell 2	Cell 3	Cell 4	Cell 5	Cell 6	Cell 7	Cell 8	Cell 9	Mean	SEM
	Current density (pA/pF)	-150	-2.5485	-4.83464	-1.83312	-2.49705	-2.18557	-4.70579	-3.37915	-2.77341	-2.2036	-2.99565	0.364892
		-140	-2.13529	-4.34271	-1.64973	-2.29317	-1.44301	-3.99108	-3.04456	-2.35678	-2.18651	-2.60476	0.33232
		-130	-1.86374	-4.11667	-1.54326	-2.10899	-1.49472	-3.26097	-2.66636	-1.96464	-1.72202	-2.3046	0.294681
		-120	-1.66145	-3.60501	-1.31234	-1.58185	-1.33092	-2.62601	-2.50247	-1.60063	-1.16364	-1.93159	0.269962
		-110	-1.32933	-3.05853	-1.10873	-1.4371	-1.10547	-1.99801	-1.94754	-1.20513	-0.956564	-1.57182	0.222205
		-100	-0.928247	-2.41819	-0.856126	-1.02625	-0.830996	-1.4094	-1.4439	-0.831665	-0.616872	-1.15129	0.182579
		-90	-0.610825	-1.58896	-0.56196	-0.680895	-0.520696	-0.902533	-0.936214	-0.49586	-0.432382	-0.747814	0.120145
		-80	-0.256914	-0.757245	-0.280673	-0.340019	-0.22393	-0.459143	-0.439448	-0.154019	-0.2324	-0.34931	0.0609485
		-70	0.0065801	-0.00989694	-0.00723432	-0.028954	0.00688758	0.0214584	0.019103	0.0122757	-0.0184568	0.000195849	0.00576838
		-60	0.258012	0.644645	0.253464	0.306438	0.221291	0.429939	0.391763	0.229532	0.15849	0.321508	0.0493115
		-50	0.485704	1.20108	0.511315	0.652344	0.43618	0.95547	0.847982	0.426063	0.433363	0.661056	0.0931045
		-40	0.922821	1.84344	0.893485	1.19785	0.716064	1.48914	1.51974	0.709963	1.11478	1.15636	0.130973
		-30	1.9035	3.1286	1.70452	2.43196	1.52012	1.39735	2.51696	0.490287	2.27175	1.92945	0.2562

## Sheet: Figure 7
Figure 7
Figure 7h-i
	Sham-ML365		Cell 1	Cell 2	Cell 3	Cell 4	Cell 5	Cell 6	Cell 7	Cell 8	Cell 9	Mean	SEM		Software R (Version 4.2.3; http://www.r-project.org)
	Current density (pA/pF)	-150	-1.34027	-2.46904	-2.21838	-4.38672	-3.89386	-2.07813	-3.57303	-3.14383	-1.08916	-2.68805	0.379033		Linear regression and variance-covariance analysis
		-140	-1.07961	-2.13725	-1.94208	-4.08819	-3.26188	-1.57446	-3.60824	-2.6832	-1.20414	-2.39767	0.358752
		-130	-1.06264	-2.03705	-1.71843	-3.60521	-2.74771	-1.70852	-3.66444	-2.28394	-1.00315	-2.20345	0.326006		ML365 vs ML365+PACs		t	-0.001
		-120	-0.919291	-1.75904	-1.52603	-3.10074	-2.22734	-1.65832	-2.72755	-1.94576	-0.644275	-1.83426	0.2623				P	0.999
		-110	-0.671585	-1.54253	-1.22402	-2.54815	-1.74813	-1.51468	-2.21208	-1.52365	-0.694712	-1.51995	0.206733
		-100	-0.576929	-1.26373	-0.94181	-1.96685	-1.24072	-1.21896	-1.65085	-1.13121	-0.388346	-1.15327	0.162281
		-90	-0.448866	-0.915591	-0.613189	-1.26898	-0.721185	-0.884704	-1.48251	-0.715433	-0.281038	-0.814611	0.126121
		-80	-0.202269	-0.444231	-0.257472	-0.592513	-0.37902	-0.390644	-0.734932	-0.321206	-0.00126714	-0.369284	0.0714766
		-70	0.0086002	0.0212919	-0.00341198	-0.0111368	0.0237013	-0.0720752	-0.0227727	0.00332696	0.059237	0.000751193	0.0120492
		-60	0.140906	0.345182	0.2508	0.614004	0.397397	0.373688	0.858926	0.301334	-0.0888088	0.354825	0.0897379
		-50	0.337457	0.606422	0.346103	1.08813	0.899561	0.700032	2.17294	0.527015	0.0402603	0.746435	0.206533
		-40	0.603122	0.93136	1.84049	1.94101	1.61136	1.05887	3.31412	0.77079	0.170096	1.36013	0.313149
		-30	0.971816	1.91146	2.06542	3.18297	1.88476	1.62408	3.57832	1.47867	1.18188	1.9866	0.289968
	Sham-(ML365+PACs)		Cell 1	Cell 2	Cell 3	Cell 4	Cell 5	Cell 6	Cell 7	Cell 8	Cell 9	Mean	SEM
	Current density (pA/pF)	-150	-1.59845	-1.09228	-2.88274	-1.24881	-2.66234	-5.73366	-2.6626	-3.51517	-3.95286	-2.81655	0.489549
		-140	-1.4006	-0.805392	-2.7488	-1.07577	-2.36099	-5.06995	-2.24018	-2.69643	-3.41317	-2.42348	0.435921
		-130	-1.23907	-0.760471	-2.19046	-0.833669	-2.13199	-3.8288	-2.00916	-2.91335	-2.85912	-2.08512	0.341182
		-120	-1.11009	-0.676376	-1.6888	-0.802882	-1.87237	-3.24696	-1.63528	-2.08669	-2.37877	-1.72202	0.26961
		-110	-1.02371	-0.638692	-1.4803	-0.683197	-1.58642	-2.61815	-1.41737	-1.48024	-1.79831	-1.41404	0.201511
		-100	-0.734136	-0.49897	-1.09736	-0.518071	-1.21402	-1.51015	-1.08212	-1.32692	-1.26147	-1.02702	0.120469
		-90	-0.432195	-0.348407	-0.708748	-0.334262	-0.78167	-1.12144	-0.777108	-1.05444	-0.772363	-0.703403	0.0950265
		-80	-0.247795	-0.144564	-0.314356	-0.172978	-0.349863	-0.42804	-0.346625	-0.310423	-0.329564	-0.293801	0.0300272
		-70	0.00934846	-0.00209197	-0.0198749	0.00937133	0.0271947	-0.000789717	-0.00951105	-0.158235	-0.0015956	-0.0162426	0.0182847
		-60	0.388709	0.241571	0.342367	0.156506	0.345553	0.320264	0.403931	0.184598	0.315327	0.29987	0.0289895
		-50	0.892829	0.672659	0.871725	0.297138	0.680761	0.763595	0.725953	0.482464	0.625899	0.668114	0.0621901
		-40	1.66185	1.71323	1.94771	0.829582	1.03945	1.26833	1.15783	0.674946	1.07356	1.26294	0.142459
		-30	3.77215	2.75729	2.91991	1.62334	1.88703	2.09032	1.83855	0.951382	1.78749	2.18083	0.278876

## Sheet: Figure 8
time (ms)		Sham	Sham+PACs	SNI	SNI+PACs (Kv)	SNI+PACs (Leak)	SNI+PACs (Leak+Kv)
0.01	mV	-70	-70	-70	-70	-70	-70
0.02		-70	-70	-70	-70	-70	-70
0.03		-70	-70	-70	-70	-70	-70
0.04		-70	-70	-70	-70	-70	-70
0.05		-70	-70	-70	-70	-70	-70
0.06		-70	-70	-70	-70	-70	-70
0.07		-70	-70	-70	-70	-70	-70
0.08		-70	-70	-70	-70	-70	-70
0.09		-70	-70	-70	-70	-70	-70
0.1		-70	-70	-70	-70	-70	-70
0.11		-70	-70	-70	-70	-70	-70
0.12		-70	-70	-70	-70	-70	-70
0.13		-70	-70	-70	-70	-70	-70
0.14		-70	-70	-70	-70	-70	-70
0.15		-70	-70	-70	-70	-70	-70
0.16		-70	-70	-70	-70	-70	-70
0.17		-70	-70	-70	-70	-70	-70
0.18		-70	-70	-70	-70	-70	-70
0.19		-70	-70	-70	-70	-70	-70
0.2		-70	-70	-70	-70	-70	-70
0.21		-70	-70	-70	-70	-70	-70
0.22		-70	-70	-70	-70	-70	-70
0.23		-70	-70	-70	-70	-70	-70
0.24		-70	-70	-70	-70	-70	-70
0.25		-70	-70	-70	-70	-70	-70
0.26		-70	-70	-70	-70	-70	-70
0.27		-70	-70	-70	-70	-70	-70
0.28		-70	-70	-70	-70	-70	-70
0.29		-70	-70	-70	-70	-70	-70
0.3		-70	-70	-70	-70	-70	-70
0.31		-70	-70	-70	-70	-70	-70
0.32		-70	-70	-70	-70	-70	-70
0.33		-70	-70	-70	-70	-70	-70
0.34		-70	-70	-70	-70	-70	-70
0.35		-70	-70	-70	-70	-70	-70
0.36		-70	-70	-70	-70	-70	-70
0.37		-70	-70	-70	-70	-70	-70
0.38		-70	-70	-70	-70	-70	-70
0.39		-70	-70	-70	-70	-70	-70
0.4		-70	-70	-70	-70	-70	-70
0.41		-70	-70	-70	-70	-70	-70
0.42		-70	-70	-70	-70	-70	-70
0.43		-70	-70	-70	-70	-70	-70
0.44		-70	-70	-70	-70	-70	-70
0.45		-70	-70	-70	-70	-70	-70
0.46		-70	-70	-70	-70	-70	-70
0.47		-70	-70	-70	-70	-70	-70
0.48		-70	-70	-70	-70	-70	-70
0.49		-70	-70	-70	-70	-70	-70
0.5		-70	-70	-70	-70	-70	-70
0.51		-70	-70	-70	-70	-70	-70
0.52		-70	-70	-70	-70	-70	-70
0.53		-70	-70	-70	-70	-70	-70
0.54		-70	-70	-70	-70	-70	-70
0.55		-70	-70	-70	-70	-70	-70
0.56		-70	-70	-70	-70	-70	-70
0.57		-70	-70	-70	-70	-70	-70
0.58		-70	-70	-70	-70	-70	-70
0.59		-70	-70	-70	-70	-70	-70
0.6		-70	-70	-70	-70	-70	-70
0.61		-70	-70	-70	-70	-70	-70
0.62		-70	-70	-70	-70	-70	-70
0.63		-70	-70	-70	-70	-70	-70
0.64		-70	-70	-70	-70	-70	-70
0.65		-70	-70	-70	-70	-70	-70
0.66		-70	-70	-70	-70	-70	-70
0.67		-70	-70	-70	-70	-70	-70
0.68		-70	-70	-70	-70	-70	-70
0.69		-70	-70	-70	-70	-70	-70
0.7		-70	-70	-70	-70	-70	-70
0.71		-70	-70	-70	-70	-70	-70
0.72		-70	-70	-70	-70	-70	-70
0.73		-70	-70	-70	-70	-70	-70
0.74		-70	-70	-70	-70	-70	-70
0.75		-70	-70	-70	-70	-70	-70
0.76		-70	-70	-70	-70	-70	-70
0.77		-70	-70	-70	-70	-70	-70
0.78		-70	-70	-70	-70	-70	-70
0.79		-70	-70	-70	-70	-70	-70
0.8		-70	-70	-70	-70	-70	-70
0.81		-70	-70	-70	-70	-70	-70
0.82		-70	-70	-70	-70	-70	-70
0.83		-70	-70	-70	-70	-70	-70
0.84		-70	-70	-70	-70	-70	-70
0.85		-70	-70	-70	-70	-70	-70
0.86		-70	-70	-70	-70	-70	-70
0.87		-70	-70	-70	-70	-70	-70
0.88		-70	-70	-70	-70	-70	-70
0.89		-70	-70	-70	-70	-70	-70
0.9		-70	-70	-70	-70	-70	-70
0.91		-70	-70	-70	-70	-70	-70
0.92		-70	-70	-70	-70	-70	-70
0.93		-70	-70	-70	-70	-70	-70
0.94		-70	-70	-70	-70	-70	-70
0.95		-70	-70	-70	-70	-70	-70
0.96		-70	-70	-70	-70	-70	-70
0.97		-70	-70	-70	-70	-70	-70
0.98		-70	-70	-70	-70	-70	-70
0.99		-70	-70	-70	-70	-70	-70
1		-70	-70	-70	-70	-70	-70
1.01		-70	-70	-70	-70	-70	-70
1.02		-70	-70	-70	-70	-70	-70
1.03		-70	-70	-70	-70	-70	-70
1.04		-70	-70	-70	-70	-70	-70
1.05		-70	-70	-70	-70	-70	-70
1.06		-70	-70	-70	-70	-70	-70
1.07		-70	-70	-70	-70	-70	-70
1.08		-70	-70	-70	-70	-70	-70
1.09		-70	-70	-70	-70	-70	-70
1.1		-70	-70	-70	-70	-70	-70
1.11		-70	-70	-70	-70	-70	-70
1.12		-70	-70	-70	-70	-70	-70
1.13		-70	-70	-70	-70	-70	-70
1.14		-70	-70	-70	-70	-70	-70
1.15		-70	-70	-70	-70	-70	-70
1.16		-70	-70	-70	-70	-70	-70
1.17		-70	-70	-70	-70	-70	-70
1.18		-70	-70	-70	-70	-70	-70
1.19		-70	-70	-70	-70	-70	-70
1.2		-70	-70	-70	-70	-70	-70
1.21		-70	-70	-70	-70	-70	-70
1.22		-70	-70	-70	-70	-70	-70
1.23		-70	-70	-70	-70	-70	-70
1.24		-70	-70	-70	-70	-70	-70
1.25		-70	-70	-70	-70	-70	-70
1.26		-70	-70	-70	-70	-70	-70
1.27		-70	-70	-70	-70	-70	-70
1.28		-70	-70	-70	-70	-70	-70
1.29		-70	-70	-70	-70	-70	-70
1.3		-70	-70	-70	-70	-70	-70
1.31		-70	-70	-70	-70	-70	-70
1.32		-70	-70	-70	-70	-70	-70
1.33		-70	-70	-70	-70	-70	-70
1.34		-70	-70	-70	-70	-70	-70
1.35		-70	-70	-70	-70	-70	-70
1.36		-70	-70	-70	-70	-70	-70
1.37		-70	-70	-70	-70	-70	-70
1.38		-70	-70	-70	-70	-70	-70
1.39		-70	-70	-70	-70	-70	-70
1.4		-70	-70	-70	-70	-70	-70
1.41		-70	-70	-70	-70	-70	-70
1.42		-70	-70	-70	-70	-70	-70
1.43		-70	-70	-70	-70	-70	-70
1.44		-70	-70	-70	-70	-70	-70
1.45		-70	-70	-70	-70	-70	-70
1.46		-70	-70	-70	-70	-70	-70
1.47		-70	-70	-70	-70	-70	-70
1.48		-70	-70	-70	-70	-70	-70
1.49		-70	-70	-70	-70	-70	-70
1.5		-70	-70	-70	-70	-70	-70
1.51		-70	-70	-70	-70	-70	-70
1.52		-70	-70	-70	-70	-70	-70
1.53		-70	-70	-70	-70	-70	-70
1.54		-70	-70	-70	-70	-70	-70
1.55		-70	-70	-70	-70	-70	-70
1.56		-70	-70	-70	-70	-70	-70
1.57		-70	-70	-70	-70	-70	-70
1.58		-70	-70	-70	-70	-70	-70
1.59		-70	-70	-70	-70	-70	-70
1.6		-70	-70	-70	-70	-70	-70
1.61		-70	-70	-70	-70	-70	-70
1.62		-70	-70	-70	-70	-70	-70
1.63		-70	-70	-70	-70	-70	-70
1.64		-70	-70	-70	-70	-70	-70
1.65		-70	-70	-70	-70	-70	-70
1.66		-70	-70	-70	-70	-70	-70
1.67		-70	-70	-70	-70	-70	-70
1.68		-70	-70	-70	-70	-70	-70
1.69		-70	-70	-70	-70	-70	-70
1.7		-70	-70	-70	-70	-70	-70
1.71		-70	-70	-70	-70	-70	-70
1.72		-70	-70	-70	-70	-70	-70
1.73		-70	-70	-70	-70	-70	-70
1.74		-70	-70	-70	-70	-70	-70
1.75		-70	-70	-70	-70	-70	-70
1.76		-70	-70	-70	-70	-70	-70
1.77		-70	-70	-70	-70	-70	-70
1.78		-70	-70	-70	-70	-70	-70
1.79		-70	-70	-70	-70	-70	-70
1.8		-70	-70	-70	-70	-70	-70
1.81		-70	-70	-70	-70	-70	-70
1.82		-70	-70	-70	-70	-70	-70
1.83		-70	-70	-70	-70	-70	-70
1.84		-70	-70	-70	-70	-70	-70
1.85		-70	-70	-70	-70	-70	-70
1.86		-70	-70	-70	-70	-70	-70
1.87		-70	-70	-70	-70	-70	-70
1.88		-70	-70	-70	-70	-70	-70
1.89		-70	-70	-70	-70	-70	-70
1.9		-70	-70	-70	-70	-70	-70
1.91		-70	-70	-70	-70	-70	-70
1.92		-70	-70	-70	-70	-70	-70
1.93		-70	-70	-70	-70	-70	-70
1.94		-70	-70	-70	-70	-70	-70
1.95		-70	-70	-70	-70	-70	-70
1.96		-70	-70	-70	-70	-70	-70
1.97		-70	-70	-70	-70	-70	-70
1.98		-70	-70	-70	-70	-70	-70
1.99		-70	-70	-70	-70	-70	-70
2		-70	-70	-70	-70	-70	-70
2.01		-70	-70	-70	-70	-70	-70
2.02		-70	-70	-70	-70	-70	-70
2.03		-70	-70	-70	-70	-70	-70
2.04		-70	-70	-70	-70	-70	-70
2.05		-70	-70	-70	-70	-70	-70
2.06		-70	-70	-70	-70	-70	-70
2.07		-70	-70	-70	-70	-70	-70
2.08		-70	-70	-70	-70	-70	-70
2.09		-70	-70	-70	-70	-70	-70
2.1		-70	-70	-70	-70	-70	-70
2.11		-70	-70	-70	-70	-70	-70
2.12		-70	-70	-70	-70	-70	-70
2.13		-70	-70	-70	-70	-70	-70
2.14		-70	-70	-70	-70	-70	-70
2.15		-70	-70	-70	-70	-70	-70
2.16		-70	-70	-70	-70	-70	-70
2.17		-70	-70	-70	-70	-70	-70
2.18		-70	-70	-70	-70	-70	-70
2.19		-70	-70	-70	-70	-70	-70
2.2		-70	-70	-70	-70	-70	-70
2.21		-70	-70	-70	-70	-70	-70
2.22		-70	-70	-70	-70	-70	-70
2.23		-70	-70	-70	-70	-70	-70
2.24		-70	-70	-70	-70	-70	-70
2.25		-70	-70	-70	-70	-70	-70
2.26		-70	-70	-70	-70	-70	-70
2.27		-70	-70	-70	-70	-70	-70
2.28		-70	-70	-70	-70	-70	-70
2.29		-70	-70	-70	-70	-70	-70
2.3		-70	-70	-70	-70	-70	-70
2.31		-70	-70	-70	-70	-70	-70
2.32		-70	-70	-70	-70	-70	-70
2.33		-70	-70	-70	-70	-70	-70
2.34		-70	-70	-70	-70	-70	-70
2.35		-70	-70	-70	-70	-70	-70
2.36		-70	-70	-70	-70	-70	-70
2.37		-70	-70	-70	-70	-70	-70
2.38		-70	-70	-70	-70	-70	-70
2.39		-70	-70	-70	-70	-70	-70
2.4		-70	-70	-70	-70	-70	-70
2.41		-70	-70	-70	-70	-70	-70
2.42		-70	-70	-70	-70	-70	-70
2.43		-70	-70	-70	-70	-70	-70
2.44		-70	-70	-70	-70	-70	-70
2.45		-70	-70	-70	-70	-70	-70
2.46		-70	-70	-70	-70	-70	-70
2.47		-70	-70	-70	-70	-70	-70
2.48		-70	-70	-70	-70	-70	-70
2.49		-70	-70	-70	-70	-70	-70
2.5		-70	-70	-70	-70	-70	-70
2.51		-70	-70	-70	-70	-70	-70
2.52		-70	-70	-70	-70	-70	-70
2.53		-70	-70	-70	-70	-70	-70
2.54		-70	-70	-70	-70	-70	-70
2.55		-70	-70	-70	-70	-70	-70
2.56		-70	-70	-70	-70	-70	-70
2.57		-70	-70	-70	-70	-70	-70
2.58		-70	-70	-70	-70	-70	-70
2.59		-70	-70	-70	-70	-70	-70
2.6		-70	-70	-70	-70	-70	-70
2.61		-70	-70	-70	-70	-70	-70
2.62		-70	-70	-70	-70	-70	-70
2.63		-70	-70	-70	-70	-70	-70
2.64		-70	-70	-70	-70	-70	-70
2.65		-70	-70	-70	-70	-70	-70
2.66		-70	-70	-70	-70	-70	-70
2.67		-70	-70	-70	-70	-70	-70
2.68		-70	-70	-70	-70	-70	-70
2.69		-70	-70	-70	-70	-70	-70
2.7		-70	-70	-70	-70	-70	-70
2.71		-70	-70	-70	-70	-70	-70
2.72		-70	-70	-70	-70	-70	-70
2.73		-70	-70	-70	-70	-70	-70
2.74		-70	-70	-70	-70	-70	-70
2.75		-70	-70	-70	-70	-70	-70
2.76		-70	-70	-70	-70	-70	-70
2.77		-70	-70	-70	-70	-70	-70
2.78		-70	-70	-70	-70	-70	-70
2.79		-70	-70	-70	-70	-70	-70
2.8		-70	-70	-70	-70	-70	-70
2.81		-70	-70	-70	-70	-70	-70
2.82		-70	-70	-70	-70	-70	-70
2.83		-70	-70	-70	-70	-70	-70
2.84		-70	-70	-70	-70	-70	-70
2.85		-70	-70	-70	-70	-70	-70
2.86		-70	-70	-70	-70	-70	-70
2.87		-70	-70	-70	-70	-70	-70
2.88		-70	-70	-70	-70	-70	-70
2.89		-70	-70	-70	-70	-70	-70
2.9		-70	-70	-70	-70	-70	-70
2.91		-70	-70	-70	-70	-70	-70
2.92		-70	-70	-70	-70	-70	-70
2.93		-70	-70	-70	-70	-70	-70
2.94		-70	-70	-70	-70	-70	-70
2.95		-70	-70	-70	-70	-70	-70
2.96		-70	-70	-70	-70	-70	-70
2.97		-70	-70	-70	-70	-70	-70
2.98		-70	-70	-70	-70	-70	-70
2.99		-70	-70	-70	-70	-70	-70
3		-70	-70	-70	-70	-70	-70
3.01		-70	-70	-70	-70	-70	-70
3.02		-70	-70	-70	-70	-70	-70
3.03		-70	-70	-70	-70	-70	-70
3.04		-70	-70	-70	-70	-70	-70
3.05		-70	-70	-70	-70	-70	-70
3.06		-70	-70	-70	-70	-70	-70
3.07		-70	-70	-70	-70	-70	-70
3.08		-70	-70	-70	-70	-70	-70
3.09		-70	-70	-70	-70	-70	-70
3.1		-70	-70	-70	-70	-70	-70
3.11		-70	-70	-70	-70	-70	-70
3.12		-70	-70	-70	-70	-70	-70
3.13		-70	-70	-70	-70	-70	-70
3.14		-70	-70	-70	-70	-70	-70
3.15		-70	-70	-70	-70	-70	-70
3.16		-70	-70	-70	-70	-70	-70
3.17		-70	-70	-70	-70	-70	-70
3.18		-70	-70	-70	-70	-70	-70
3.19		-70	-70	-70	-70	-70	-70
3.2		-70	-70	-70	-70	-70	-70
3.21		-70	-70	-70	-70	-70	-70
3.22		-70	-70	-70	-70	-70	-70
3.23		-70	-70	-70	-70	-70	-70
3.24		-70	-70	-70	-70	-70	-70
3.25		-70	-70	-70	-70	-70	-70
3.26		-70	-70	-70	-70	-70	-70
3.27		-70	-70	-70	-70	-70	-70
3.28		-70	-70	-70	-70	-70	-70
3.29		-70	-70	-70	-70	-70	-70
3.3		-70	-70	-70	-70	-70	-70
3.31		-70	-70	-70	-70	-70	-70
3.32		-70	-70	-70	-70	-70	-70
3.33		-70	-70	-70	-70	-70	-70
3.34		-70	-70	-70	-70	-70	-70
3.35		-70	-70	-70	-70	-70	-70
3.36		-70	-70	-70	-70	-70	-70
3.37		-70	-70	-70	-70	-70	-70
3.38		-70	-70	-70	-70	-70	-70
3.39		-70	-70	-70	-70	-70	-70
3.4		-70	-70	-70	-70	-70	-70
3.41		-70	-70	-70	-70	-70	-70
3.42		-70	-70	-70	-70	-70	-70
3.43		-70	-70	-70	-70	-70	-70
3.44		-70	-70	-70	-70	-70	-70
3.45		-70	-70	-70	-70	-70	-70
3.46		-70	-70	-70	-70	-70	-70
3.47		-70	-70	-70	-70	-70	-70
3.48		-70	-70	-70	-70	-70	-70
3.49		-70	-70	-70	-70	-70	-70
3.5		-70	-70	-70	-70	-70	-70
3.51		-70	-70	-70	-70	-70	-70
3.52		-70	-70	-70	-70	-70	-70
3.53		-70	-70	-70	-70	-70	-70
3.54		-70	-70	-70	-70	-70	-70
3.55		-70	-70	-70	-70	-70	-70
3.56		-70	-70	-70	-70	-70	-70
3.57		-70	-70	-70	-70	-70	-70
3.58		-70	-70	-70	-70	-70	-70
3.59		-70	-70	-70	-70	-70	-70
3.6		-70	-70	-70	-70	-70	-70
3.61		-70	-70	-70	-70	-70	-70
3.62		-70	-70	-70	-70	-70	-70
3.63		-70	-70	-70	-70	-70	-70
3.64		-70	-70	-70	-70	-70	-70
3.65		-70	-70	-70	-70	-70	-70
3.66		-70	-70	-70	-70	-70	-70
3.67		-70	-70	-70	-70	-70	-70
3.68		-70	-70	-70	-70	-70	-70
3.69		-70	-70	-70	-70	-70	-70
3.7		-70	-70	-70	-70	-70	-70
3.71		-70	-70	-70	-70	-70	-70
3.72		-70	-70	-70	-70	-70	-70
3.73		-70	-70	-70	-70	-70	-70
3.74		-70	-70	-70	-70	-70	-70
3.75		-70	-70	-70	-70	-70	-70
3.76		-70	-70	-70	-70	-70	-70
3.77		-70	-70	-70	-70	-70	-70
3.78		-70	-70	-70	-70	-70	-70
3.79		-70	-70	-70	-70	-70	-70
3.8		-70	-70	-70	-70	-70	-70
3.81		-70	-70	-70	-70	-70	-70
3.82		-70	-70	-70	-70	-70	-70
3.83		-70	-70	-70	-70	-70	-70
3.84		-70	-70	-70	-70	-70	-70
3.85		-70	-70	-70	-70	-70	-70
3.86		-70	-70	-70	-70	-70	-70
3.87		-70	-70	-70	-70	-70	-70
3.88		-70	-70	-70	-70	-70	-70
3.89		-70	-70	-70	-70	-70	-70
3.9		-70	-70	-70	-70	-70	-70
3.91		-70	-70	-70	-70	-70	-70
3.92		-70	-70	-70	-70	-70	-70
3.93		-70	-70	-70	-70	-70	-70
3.94		-70	-70	-70	-70	-70	-70
3.95		-70	-70	-70	-70	-70	-70
3.96		-70	-70	-70	-70	-70	-70
3.97		-70	-70	-70	-70	-70	-70
3.98		-70	-70	-70	-70	-70	-70
3.99		-70	-70	-70	-70	-70	-70
4		-70	-70	-70	-70	-70	-70
4.01		-70	-70	-70	-70	-70	-70
4.02		-70	-70	-70	-70	-70	-70
4.03		-70	-70	-70	-70	-70	-70
4.04		-70	-70	-70	-70	-70	-70
4.05		-70	-70	-70	-70	-70	-70
4.06		-70	-70	-70	-70	-70	-70
4.07		-70	-70	-70	-70	-70	-70
4.08		-70	-70	-70	-70	-70	-70
4.09		-70	-70	-70	-70	-70	-70
4.1		-70	-70	-70	-70	-70	-70
4.11		-70	-70	-70	-70	-70	-70
4.12		-70	-70	-70	-70	-70	-70
4.13		-70	-70	-70	-70	-70	-70
4.14		-70	-70	-70	-70	-70	-70
4.15		-70	-70	-70	-70	-70	-70
4.16		-70	-70	-70	-70	-70	-70
4.17		-70	-70	-70	-70	-70	-70
4.18		-70	-70	-70	-70	-70	-70
4.19		-70	-70	-70	-70	-70	-70
4.2		-70	-70	-70	-70	-70	-70
4.21		-70	-70	-70	-70	-70	-70
4.22		-70	-70	-70	-70	-70	-70
4.23		-70	-70	-70	-70	-70	-70
4.24		-70	-70	-70	-70	-70	-70
4.25		-70	-70	-70	-70	-70	-70
4.26		-70	-70	-70	-70	-70	-70
4.27		-70	-70	-70	-70	-70	-70
4.28		-70	-70	-70	-70	-70	-70
4.29		-70	-70	-70	-70	-70	-70
4.3		-70	-70	-70	-70	-70	-70
4.31		-70	-70	-70	-70	-70	-70
4.32		-70	-70	-70	-70	-70	-70
4.33		-70	-70	-70	-70	-70	-70
4.34		-70	-70	-70	-70	-70	-70
4.35		-70	-70	-70	-70	-70	-70
4.36		-70	-70	-70	-70	-70	-70
4.37		-70	-70	-70	-70	-70	-70
4.38		-70	-70	-70	-70	-70	-70
4.39		-70	-70	-70	-70	-70	-70
4.4		-70	-70	-70	-70	-70	-70
4.41		-70	-70	-70	-70	-70	-70
4.42		-70	-70	-70	-70	-70	-70
4.43		-70	-70	-70	-70	-70	-70
4.44		-70	-70	-70	-70	-70	-70
4.45		-70	-70	-70	-70	-70	-70
4.46		-70	-70	-70	-70	-70	-70
4.47		-70	-70	-70	-70	-70	-70
4.48		-70	-70	-70	-70	-70	-70
4.49		-70	-70	-70	-70	-70	-70
4.5		-70	-70	-70	-70	-70	-70
4.51		-70	-70	-70	-70	-70	-70
4.52		-70	-70	-70	-70	-70	-70
4.53		-70	-70	-70	-70	-70	-70
4.54		-70	-70	-70	-70	-70	-70
4.55		-70	-70	-70	-70	-70	-70
4.56		-70	-70	-70	-70	-70	-70
4.57		-70	-70	-70	-70	-70	-70
4.58		-70	-70	-70	-70	-70	-70
4.59		-70	-70	-70	-70	-70	-70
4.6		-70	-70	-70	-70	-70	-70
4.61		-70	-70	-70	-70	-70	-70
4.62		-70	-70	-70	-70	-70	-70
4.63		-70	-70	-70	-70	-70	-70
4.64		-70	-70	-70	-70	-70	-70
4.65		-70	-70	-70	-70	-70	-70
4.66		-70	-70	-70	-70	-70	-70
4.67		-70	-70	-70	-70	-70	-70
4.68		-70	-70	-70	-70	-70	-70
4.69		-70	-70	-70	-70	-70	-70
4.7		-70	-70	-70	-70	-70	-70
4.71		-70	-70	-70	-70	-70	-70
4.72		-70	-70	-70	-70	-70	-70
4.73		-70	-70	-70	-70	-70	-70
4.74		-70	-70	-70	-70	-70	-70
4.75		-70	-70	-70	-70	-70	-70
4.76		-70	-70	-70	-70	-70	-70
4.77		-70	-70	-70	-70	-70	-70
4.78		-70	-70	-70	-70	-70	-70
4.79		-70	-70	-70	-70	-70	-70
4.8		-70	-70	-70	-70	-70	-70
4.81		-70	-70	-70	-70	-70	-70
4.82		-70	-70	-70	-70	-70	-70
4.83		-70	-70	-70	-70	-70	-70
4.84		-70	-70	-70	-70	-70	-70
4.85		-70	-70	-70	-70	-70	-70
4.86		-70	-70	-70	-70	-70	-70
4.87		-70	-70	-70	-70	-70	-70
4.88		-70	-70	-70	-70	-70	-70
4.89		-70	-70	-70	-70	-70	-70
4.9		-70	-70	-70	-70	-70	-70
4.91		-70	-70	-70	-70	-70	-70
4.92		-70	-70	-70	-70	-70	-70
4.93		-70	-70	-70	-70	-70	-70
4.94		-70	-70	-70	-70	-70	-70
4.95		-70	-70	-70	-70	-70	-70
4.96		-70	-70	-70	-70	-70	-70
4.97		-70	-70	-70	-70	-70	-70
4.98		-70	-70	-70	-70	-70	-70
4.99		-70	-70	-70	-70	-70	-70
5		-70	-70	-70	-70	-70	-70
5.01		-70	-70	-70	-70	-70	-70
5.02		-70	-70	-70	-70	-70	-70
5.03		-70	-70	-70	-70	-70	-70
5.04		-70	-70	-70	-70	-70	-70
5.05		-70	-70	-70	-70	-70	-70
5.06		-70	-70	-70	-70	-70	-70
5.07		-70	-70	-70	-70	-70	-70
5.08		-70	-70	-70	-70	-70	-70
5.09		-70	-70	-70	-70	-70	-70
5.1		-70	-70	-70	-70	-70	-70
5.11		-70	-70	-70	-70	-70	-70
5.12		-70	-70	-70	-70	-70	-70
5.13		-70	-70	-70	-70	-70	-70
5.14		-70	-70	-70	-70	-70	-70
5.15		-70	-70	-70	-70	-70	-70
5.16		-70	-70	-70	-70	-70	-70
5.17		-70	-70	-70	-70	-70	-70
5.18		-70	-70	-70	-70	-70	-70
5.19		-70	-70	-70	-70	-70	-70
5.2		-70	-70	-70	-70	-70	-70
5.21		-70	-70	-70	-70	-70	-70
5.22		-70	-70	-70	-70	-70	-70
5.23		-70	-70	-70	-70	-70	-70
5.24		-70	-70	-70	-70	-70	-70
5.25		-70	-70	-70	-70	-70	-70
5.26		-70	-70	-70	-70	-70	-70
5.27		-70	-70	-70	-70	-70	-70
5.28		-70	-70	-70	-70	-70	-70
5.29		-70	-70	-70	-70	-70	-70
5.3		-70	-70	-70	-70	-70	-70
5.31		-70	-70	-70	-70	-70	-70
5.32		-70	-70	-70	-70	-70	-70
5.33		-70	-70	-70	-70	-70	-70
5.34		-70	-70	-70	-70	-70	-70
5.35		-70	-70	-70	-70	-70	-70
5.36		-70	-70	-70	-70	-70	-70
5.37		-70	-70	-70	-70	-70	-70
5.38		-70	-70	-70	-70	-70	-70
5.39		-70	-70	-70	-70	-70	-70
5.4		-70	-70	-70	-70	-70	-70
5.41		-70	-70	-70	-70	-70	-70
5.42		-70	-70	-70	-70	-70	-70
5.43		-70	-70	-70	-70	-70	-70
5.44		-70	-70	-70	-70	-70	-70
5.45		-70	-70	-70	-70	-70	-70
5.46		-70	-70	-70	-70	-70	-70
5.47		-70	-70	-70	-70	-70	-70
5.48		-70	-70	-70	-70	-70	-70
5.49		-70	-70	-70	-70	-70	-70
5.5		-70	-70	-70	-70	-70	-70
5.51		-70	-70	-70	-70	-70	-70
5.52		-70	-70	-70	-70	-70	-70
5.53		-70	-70	-70	-70	-70	-70
5.54		-70	-70	-70	-70	-70	-70
5.55		-70	-70	-70	-70	-70	-70
5.56		-70	-70	-70	-70	-70	-70
5.57		-70	-70	-70	-70	-70	-70
5.58		-70	-70	-70	-70	-70	-70
5.59		-70	-70	-70	-70	-70	-70
5.6		-70	-70	-70	-70	-70	-70
5.61		-70	-70	-70	-70	-70	-70
5.62		-70	-70	-70	-70	-70	-70
5.63		-70	-70	-70	-70	-70	-70
5.64		-70	-70	-70	-70	-70	-70
5.65		-70	-70	-70	-70	-70	-70
5.66		-70	-70	-70	-70	-70	-70
5.67		-70	-70	-70	-70	-70	-70
5.68		-70	-70	-70	-70	-70	-70
5.69		-70	-70	-70	-70	-70	-70
5.7		-70	-70	-70	-70	-70	-70
5.71		-70	-70	-70	-70	-70	-70
5.72		-70	-70	-70	-70	-70	-70
5.73		-70	-70	-70	-70	-70	-70
5.74		-70	-70	-70	-70	-70	-70
5.75		-70	-70	-70	-70	-70	-70
5.76		-70	-70	-70	-70	-70	-70
5.77		-70	-70	-70	-70	-70	-70
5.78		-70	-70	-70	-70	-70	-70
5.79		-70	-70	-70	-70	-70	-70
5.8		-70	-70	-70	-70	-70	-70
5.81		-70	-70	-70	-70	-70	-70
5.82		-70	-70	-70	-70	-70	-70
5.83		-70	-70	-70	-70	-70	-70
5.84		-70	-70	-70	-70	-70	-70
5.85		-70	-70	-70	-70	-70	-70
5.86		-70	-70	-70	-70	-70	-70
5.87		-70	-70	-70	-70	-70	-70
5.88		-70	-70	-70	-70	-70	-70
5.89		-70	-70	-70	-70	-70	-70
5.9		-70	-70	-70	-70	-70	-70
5.91		-70	-70	-70	-70	-70	-70
5.92		-70	-70	-70	-70	-70	-70
5.93		-70	-70	-70	-70	-70	-70
5.94		-70	-70	-70	-70	-70	-70
5.95		-70	-70	-70	-70	-70	-70
5.96		-70	-70	-70	-70	-70	-70
5.97		-70	-70	-70	-70	-70	-70
5.98		-70	-70	-70	-70	-70	-70
5.99		-70	-70	-70	-70	-70	-70
6		-70	-70	-70	-70	-70	-70
6.01		-70	-70	-70	-70	-70	-70
6.02		-70	-70	-70	-70	-70	-70
6.03		-70	-70	-70	-70	-70	-70
6.04		-70	-70	-70	-70	-70	-70
6.05		-70	-70	-70	-70	-70	-70
6.06		-70	-70	-70	-70	-70	-70
6.07		-70	-70	-70	-70	-70	-70
6.08		-70	-70	-70	-70	-70	-70
6.09		-70	-70	-70	-70	-70	-70
6.1		-70	-70	-70	-70	-70	-70
6.11		-70	-70	-70	-70	-70	-70
6.12		-70	-70	-70	-70	-70	-70
6.13		-70	-70	-70	-70	-70	-70
6.14		-70	-70	-70	-70	-70	-70
6.15		-70	-70	-70	-70	-70	-70
6.16		-70	-70	-70	-70	-70	-70
6.17		-70	-70	-70	-70	-70	-70
6.18		-70	-70	-70	-70	-70	-70
6.19		-70	-70	-70	-70	-70	-70
6.2		-70	-70	-70	-70	-70	-70
6.21		-70	-70	-70	-70	-70	-70
6.22		-70	-70	-70	-70	-70	-70
6.23		-70	-70	-70	-70	-70	-70
6.24		-70	-70	-70	-70	-70	-70
6.25		-70	-70	-70	-70	-70	-70
6.26		-70	-70	-70	-70	-70	-70
6.27		-70	-70	-70	-70	-70	-70
6.28		-70	-70	-70	-70	-70	-70
6.29		-70	-70	-70	-70	-70	-70
6.3		-70	-70	-70	-70	-70	-70
6.31		-70	-70	-70	-70	-70	-70
6.32		-70	-70	-70	-70	-70	-70
6.33		-70	-70	-70	-70	-70	-70
6.34		-70	-70	-70	-70	-70	-70
6.35		-70	-70	-70	-70	-70	-70
6.36		-70	-70	-70	-70	-70	-70
6.37		-70	-70	-70	-70	-70	-70
6.38		-70	-70	-70	-70	-70	-70
6.39		-70	-70	-70	-70	-70	-70
6.4		-70	-70	-70	-70	-70	-70
6.41		-70	-70	-70	-70	-70	-70
6.42		-70	-70	-70	-70	-70	-70
6.43		-70	-70	-70	-70	-70	-70
6.44		-70	-70	-70	-70	-70	-70
6.45		-70	-70	-70	-70	-70	-70
6.46		-70	-70	-70	-70	-70	-70
6.47		-70	-70	-70	-70	-70	-70
6.48		-70	-70	-70	-70	-70	-70
6.49		-70	-70	-70	-70	-70	-70
6.5		-70	-70	-70	-70	-70	-70
6.51		-70	-70	-70	-70	-70	-70
6.52		-70	-70	-70	-70	-70	-70
6.53		-70	-70	-70	-70	-70	-70
6.54		-70	-70	-70	-70	-70	-70
6.55		-70	-70	-70	-70	-70	-70
6.56		-70	-70	-70	-70	-70	-70
6.57		-70	-70	-70	-70	-70	-70
6.58		-70	-70	-70	-70	-70	-70
6.59		-70	-70	-70	-70	-70	-70
6.6		-70	-70	-70	-70	-70	-70
6.61		-70	-70	-70	-70	-70	-70
6.62		-70	-70	-70	-70	-70	-70
6.63		-70	-70	-70	-70	-70	-70
6.64		-70	-70	-70	-70	-70	-70
6.65		-70	-70	-70	-70	-70	-70
6.66		-70	-70	-70	-70	-70	-70
6.67		-70	-70	-70	-70	-70	-70
6.68		-70	-70	-70	-70	-70	-70
6.69		-70	-70	-70	-70	-70	-70
6.7		-70	-70	-70	-70	-70	-70
6.71		-70	-70	-70	-70	-70	-70
6.72		-70	-70	-70	-70	-70	-70
6.73		-70	-70	-70	-70	-70	-70
6.74		-70	-70	-70	-70	-70	-70
6.75		-70	-70	-70	-70	-70	-70
6.76		-70	-70	-70	-70	-70	-70
6.77		-70	-70	-70	-70	-70	-70
6.78		-70	-70	-70	-70	-70	-70
6.79		-70	-70	-70	-70	-70	-70
6.8		-70	-70	-70	-70	-70	-70
6.81		-70	-70	-70	-70	-70	-70
6.82		-70	-70	-70	-70	-70	-70
6.83		-70	-70	-70	-70	-70	-70
6.84		-70	-70	-70	-70	-70	-70
6.85		-70	-70	-70	-70	-70	-70
6.86		-70	-70	-70	-70	-70	-70
6.87		-70	-70	-70	-70	-70	-70
6.88		-70	-70	-70	-70	-70	-70
6.89		-70	-70	-70	-70	-70	-70
6.9		-70	-70	-70	-70	-70	-70
6.91		-70	-70	-70	-70	-70	-70
6.92		-70	-70	-70	-70	-70	-70
6.93		-70	-70	-70	-70	-70	-70
6.94		-70	-70	-70	-70	-70	-70
6.95		-70	-70	-70	-70	-70	-70
6.96		-70	-70	-70	-70	-70	-70
6.97		-70	-70	-70	-70	-70	-70
6.98		-70	-70	-70	-70	-70	-70
6.99		-70	-70	-70	-70	-70	-70
7		-70	-70	-70	-70	-70	-70
7.01		-70	-70	-70	-70	-70	-70
7.02		-70	-70	-70	-70	-70	-70
7.03		-70	-70	-70	-70	-70	-70
7.04		-70	-70	-70	-70	-70	-70
7.05		-70	-70	-70	-70	-70	-70
7.06		-70	-70	-70	-70	-70	-70
7.07		-70	-70	-70	-70	-70	-70
7.08		-70	-70	-70	-70	-70	-70
7.09		-70	-70	-70	-70	-70	-70
7.1		-70	-70	-70	-70	-70	-70
7.11		-70	-70	-70	-70	-70	-70
7.12		-70	-70	-70	-70	-70	-70
7.13		-70	-70	-70	-70	-70	-70
7.14		-70	-70	-70	-70	-70	-70
7.15		-70	-70	-70	-70	-70	-70
7.16		-70	-70	-70	-70	-70	-70
7.17		-70	-70	-70	-70	-70	-70
7.18		-70	-70	-70	-70	-70	-70
7.19		-70	-70	-70	-70	-70	-70
7.2		-70	-70	-70	-70	-70	-70
7.21		-70	-70	-70	-70	-70	-70
7.22		-70	-70	-70	-70	-70	-70
7.23		-70	-70	-70	-70	-70	-70
7.24		-70	-70	-70	-70	-70	-70
7.25		-70	-70	-70	-70	-70	-70
7.26		-70	-70	-70	-70	-70	-70
7.27		-70	-70	-70	-70	-70	-70
7.28		-70	-70	-70	-70	-70	-70
7.29		-70	-70	-70	-70	-70	-70
7.3		-70	-70	-70	-70	-70	-70
7.31		-70	-70	-70	-70	-70	-70
7.32		-70	-70	-70	-70	-70	-70
7.33		-70	-70	-70	-70	-70	-70
7.34		-70	-70	-70	-70	-70	-70
7.35		-70	-70	-70	-70	-70	-70
7.36		-70	-70	-70	-70	-70	-70
7.37		-70	-70	-70	-70	-70	-70
7.38		-70	-70	-70	-70	-70	-70
7.39		-70	-70	-70	-70	-70	-70
7.4		-70	-70	-70	-70	-70	-70
7.41		-70	-70	-70	-70	-70	-70
7.42		-70	-70	-70	-70	-70	-70
7.43		-70	-70	-70	-70	-70	-70
7.44		-70	-70	-70	-70	-70	-70
7.45		-70	-70	-70	-70	-70	-70
7.46		-70	-70	-70	-70	-70	-70
7.47		-70	-70	-70	-70	-70	-70
7.48		-70	-70	-70	-70	-70	-70
7.49		-70	-70	-70	-70	-70	-70
7.5		-70	-70	-70	-70	-70	-70
7.51		-70	-70	-70	-70	-70	-70
7.52		-70	-70	-70	-70	-70	-70
7.53		-70	-70	-70	-70	-70	-70
7.54		-70	-70	-70	-70	-70	-70
7.55		-70	-70	-70	-70	-70	-70
7.56		-70	-70	-70	-70	-70	-70
7.57		-70	-70	-70	-70	-70	-70
7.58		-70	-70	-70	-70	-70	-70
7.59		-70	-70	-70	-70	-70	-70
7.6		-70	-70	-70	-70	-70	-70
7.61		-70	-70	-70	-70	-70	-70
7.62		-70	-70	-70	-70	-70	-70
7.63		-70	-70	-70	-70	-70	-70
7.64		-70	-70	-70	-70	-70	-70
7.65		-70	-70	-70	-70	-70	-70
7.66		-70	-70	-70	-70	-70	-70
7.67		-70	-70	-70	-70	-70	-70
7.68		-70	-70	-70	-70	-70	-70
7.69		-70	-70	-70	-70	-70	-70
7.7		-70	-70	-70	-70	-70	-70
7.71		-70	-70	-70	-70	-70	-70
7.72		-70	-70	-70	-70	-70	-70
7.73		-70	-70	-70	-70	-70	-70
7.74		-70	-70	-70	-70	-70	-70
7.75		-70	-70	-70	-70	-70	-70
7.76		-70	-70	-70	-70	-70	-70
7.77		-70	-70	-70	-70	-70	-70
7.78		-70	-70	-70	-70	-70	-70
7.79		-70	-70	-70	-70	-70	-70
7.8		-70	-70	-70	-70	-70	-70
7.81		-70	-70	-70	-70	-70	-70
7.82		-70	-70	-70	-70	-70	-70
7.83		-70	-70	-70	-70	-70	-70
7.84		-70	-70	-70	-70	-70	-70
7.85		-70	-70	-70	-70	-70	-70
7.86		-70	-70	-70	-70	-70	-70
7.87		-70	-70	-70	-70	-70	-70
7.88		-70	-70	-70	-70	-70	-70
7.89		-70	-70	-70	-70	-70	-70
7.9		-70	-70	-70	-70	-70	-70
7.91		-70	-70	-70	-70	-70	-70
7.92		-70	-70	-70	-70	-70	-70
7.93		-70	-70	-70	-70	-70	-70
7.94		-70	-70	-70	-70	-70	-70
7.95		-70	-70	-70	-70	-70	-70
7.96		-70	-70	-70	-70	-70	-70
7.97		-70	-70	-70	-70	-70	-70
7.98		-70	-70	-70	-70	-70	-70
7.99		-70	-70	-70	-70	-70	-70
8		-70	-70	-70	-70	-70	-70
8.01		-70	-70	-70	-70	-70	-70
8.02		-70	-70	-70	-70	-70	-70
8.03		-70	-70	-70	-70	-70	-70
8.04		-70	-70	-70	-70	-70	-70
8.05		-70	-70	-70	-70	-70	-70
8.06		-70	-70	-70	-70	-70	-70
8.07		-70	-70	-70	-70	-70	-70
8.08		-70	-70	-70	-70	-70	-70
8.09		-70	-70	-70	-70	-70	-70
8.1		-70	-70	-70	-70	-70	-70
8.11		-70	-70	-70	-70	-70	-70
8.12		-70	-70	-70	-70	-70	-70
8.13		-70	-70	-70	-70	-70	-70
8.14		-70	-70	-70	-70	-70	-70
8.15		-70	-70	-70	-70	-70	-70
8.16		-70	-70	-70	-70	-70	-70
8.17		-70	-70	-70	-70	-70	-70
8.18		-70	-70	-70	-70	-70	-70
8.19		-70	-70	-70	-70	-70	-70
8.2		-70	-70	-70	-70	-70	-70
8.21		-70	-70	-70	-70	-70	-70
8.22		-70	-70	-70	-70	-70	-70
8.23		-70	-70	-70	-70	-70	-70
8.24		-70	-70	-70	-70	-70	-70
8.25		-70	-70	-70	-70	-70	-70
8.26		-70	-70	-70	-70	-70	-70
8.27		-70	-70	-70	-70	-70	-70
8.28		-70	-70	-70	-70	-70	-70
8.29		-70	-70	-70	-70	-70	-70
8.3		-70	-70	-70	-70	-70	-70
8.31		-70	-70	-70	-70	-70	-70
8.32		-70	-70	-70	-70	-70	-70
8.33		-70	-70	-70	-70	-70	-70
8.34		-70	-70	-70	-70	-70	-70
8.35		-70	-70	-70	-70	-70	-70
8.36		-70	-70	-70	-70	-70	-70
8.37		-70	-70	-70	-70	-70	-70
8.38		-70	-70	-70	-70	-70	-70
8.39		-70	-70	-70	-70	-70	-70
8.4		-70	-70	-70	-70	-70	-70
8.41		-70	-70	-70	-70	-70	-70
8.42		-70	-70	-70	-70	-70	-70
8.43		-70	-70	-70	-70	-70	-70
8.44		-70	-70	-70	-70	-70	-70
8.45		-70	-70	-70	-70	-70	-70
8.46		-70	-70	-70	-70	-70	-70
8.47		-70	-70	-70	-70	-70	-70
8.48		-70	-70	-70	-70	-70	-70
8.49		-70	-70	-70	-70	-70	-70
8.5		-70	-70	-70	-70	-70	-70
8.51		-70	-70	-70	-70	-70	-70
8.52		-70	-70	-70	-70	-70	-70
8.53		-70	-70	-70	-70	-70	-70
8.54		-70	-70	-70	-70	-70	-70
8.55		-70	-70	-70	-70	-70	-70
8.56		-70	-70	-70	-70	-70	-70
8.57		-70	-70	-70	-70	-70	-70
8.58		-70	-70	-70	-70	-70	-70
8.59		-70	-70	-70	-70	-70	-70
8.6		-70	-70	-70	-70	-70	-70
8.61		-70	-70	-70	-70	-70	-70
8.62		-70	-70	-70	-70	-70	-70
8.63		-70	-70	-70	-70	-70	-70
8.64		-70	-70	-70	-70	-70	-70
8.65		-70	-70	-70	-70	-70	-70
8.66		-70	-70	-70	-70	-70	-70
8.67		-70	-70	-70	-70	-70	-70
8.68		-70	-70	-70	-70	-70	-70
8.69		-70	-70	-70	-70	-70	-70
8.7		-70	-70	-70	-70	-70	-70
8.71		-70	-70	-70	-70	-70	-70
8.72		-70	-70	-70	-70	-70	-70
8.73		-70	-70	-70	-70	-70	-70
8.74		-70	-70	-70	-70	-70	-70
8.75		-70	-70	-70	-70	-70	-70
8.76		-70	-70	-70	-70	-70	-70
8.77		-70	-70	-70	-70	-70	-70
8.78		-70	-70	-70	-70	-70	-70
8.79		-70	-70	-70	-70	-70	-70
8.8		-70	-70	-70	-70	-70	-70
8.81		-70	-70	-70	-70	-70	-70
8.82		-70	-70	-70	-70	-70	-70
8.83		-70	-70	-70	-70	-70	-70
8.84		-70	-70	-70	-70	-70	-70
8.85		-70	-70	-70	-70	-70	-70
8.86		-70	-70	-70	-70	-70	-70
8.87		-70	-70	-70	-70	-70	-70
8.88		-70	-70	-70	-70	-70	-70
8.89		-70	-70	-70	-70	-70	-70
8.9		-70	-70	-70	-70	-70	-70
8.91		-70	-70	-70	-70	-70	-70
8.92		-70	-70	-70	-70	-70	-70
8.93		-70	-70	-70	-70	-70	-70
8.94		-70	-70	-70	-70	-70	-70
8.95		-70	-70	-70	-70	-70	-70
8.96		-70	-70	-70	-70	-70	-70
8.97		-70	-70	-70	-70	-70	-70
8.98		-70	-70	-70	-70	-70	-70
8.99		-70	-70	-70	-70	-70	-70
9		-70	-70	-70	-70	-70	-70
9.01		-70	-70	-70	-70	-70	-70
9.02		-70	-70	-70	-70	-70	-70
9.03		-70	-70	-70	-70	-70	-70
9.04		-70	-70	-70	-70	-70	-70
9.05		-70	-70	-70	-70	-70	-70
9.06		-70	-70	-70	-70	-70	-70
9.07		-70	-70	-70	-70	-70	-70
9.08		-70	-70	-70	-70	-70	-70
9.09		-70	-70	-70	-70	-70	-70
9.1		-70	-70	-70	-70	-70	-70
9.11		-70	-70	-70	-70	-70	-70
9.12		-70	-70	-70	-70	-70	-70
9.13		-70	-70	-70	-70	-70	-70
9.14		-70	-70	-70	-70	-70	-70
9.15		-70	-70	-70	-70	-70	-70
9.16		-70	-70	-70	-70	-70	-70
9.17		-70	-70	-70	-70	-70	-70
9.18		-70	-70	-70	-70	-70	-70
9.19		-70	-70	-70	-70	-70	-70
9.2		-70	-70	-70	-70	-70	-70
9.21		-70	-70	-70	-70	-70	-70
9.22		-70	-70	-70	-70	-70	-70
9.23		-70	-70	-70	-70	-70	-70
9.24		-70	-70	-70	-70	-70	-70
9.25		-70	-70	-70	-70	-70	-70
9.26		-70	-70	-70	-70	-70	-70
9.27		-70	-70	-70	-70	-70	-70
9.28		-70	-70	-70	-70	-70	-70
9.29		-70	-70	-70	-70	-70	-70
9.3		-70	-70	-70	-70	-70	-70
9.31		-70	-70	-70	-70	-70	-70
9.32		-70	-70	-70	-70	-70	-70
9.33		-70	-70	-70	-70	-70	-70
9.34		-70	-70	-70	-70	-70	-70
9.35		-70	-70	-70	-70	-70	-70
9.36		-70	-70	-70	-70	-70	-70
9.37		-70	-70	-70	-70	-70	-70
9.38		-70	-70	-70	-70	-70	-70
9.39		-70	-70	-70	-70	-70	-70
9.4		-70	-70	-70	-70	-70	-70
9.41		-70	-70	-70	-70	-70	-70
9.42		-70	-70	-70	-70	-70	-70
9.43		-70	-70	-70	-70	-70	-70
9.44		-70	-70	-70	-70	-70	-70
9.45		-70	-70	-70	-70	-70	-70
9.46		-70	-70	-70	-70	-70	-70
9.47		-70	-70	-70	-70	-70	-70
9.48		-70	-70	-70	-70	-70	-70
9.49		-70	-70	-70	-70	-70	-70
9.5		-70	-70	-70	-70	-70	-70
9.51		-70	-70	-70	-70	-70	-70
9.52		-70	-70	-70	-70	-70	-70
9.53		-70	-70	-70	-70	-70	-70
9.54		-70	-70	-70	-70	-70	-70
9.55		-70	-70	-70	-70	-70	-70
9.56		-70	-70	-70	-70	-70	-70
9.57		-70	-70	-70	-70	-70	-70
9.58		-70	-70	-70	-70	-70	-70
9.59		-70	-70	-70	-70	-70	-70
9.6		-70	-70	-70	-70	-70	-70
9.61		-70	-70	-70	-70	-70	-70
9.62		-70	-70	-70	-70	-70	-70
9.63		-70	-70	-70	-70	-70	-70
9.64		-70	-70	-70	-70	-70	-70
9.65		-70	-70	-70	-70	-70	-70
9.66		-70	-70	-70	-70	-70	-70
9.67		-70	-70	-70	-70	-70	-70
9.68		-70	-70	-70	-70	-70	-70
9.69		-70	-70	-70	-70	-70	-70
9.7		-70	-70	-70	-70	-70	-70
9.71		-70	-70	-70	-70	-70	-70
9.72		-70	-70	-70	-70	-70	-70
9.73		-70	-70	-70	-70	-70	-70
9.74		-70	-70	-70	-70	-70	-70
9.75		-70	-70	-70	-70	-70	-70
9.76		-70	-70	-70	-70	-70	-70
9.77		-70	-70	-70	-70	-70	-70
9.78		-70	-70	-70	-70	-70	-70
9.79		-70	-70	-70	-70	-70	-70
9.8		-70	-70	-70	-70	-70	-70
9.81		-70	-70	-70	-70	-70	-70
9.82		-70	-70	-70	-70	-70	-70
9.83		-70	-70	-70	-70	-70	-70
9.84		-70	-70	-70	-70	-70	-70
9.85		-70	-70	-70	-70	-70	-70
9.86		-70	-70	-70	-70	-70	-70
9.87		-70	-70	-70	-70	-70	-70
9.88		-70	-70	-70	-70	-70	-70
9.89		-70	-70	-70	-70	-70	-70
9.9		-70	-70	-70	-70	-70	-70
9.91		-70	-70	-70	-70	-70	-70
9.92		-70	-70	-70	-70	-70	-70
9.93		-70	-70	-70	-70	-70	-70
9.94		-70	-70	-70	-70	-70	-70
9.95		-70	-70	-70	-70	-70	-70
9.96		-70	-70	-70	-70	-70	-70
9.97		-70	-70	-70	-70	-70	-70
9.98		-70	-70	-70	-70	-70	-70
9.99		-70	-70	-70	-70	-70	-70
10		-70	-70	-70	-70	-70	-70
10.01		-70	-70	-70	-70	-70	-70
10.02		-70	-70	-70	-70	-70	-70
10.03		-70	-70	-70	-70	-70	-70
10.04		-70	-70	-70	-70	-70	-70
10.05		-70	-70	-70	-70	-70	-70
10.06		-70	-70	-70	-70	-70	-70
10.07		-70	-70	-70	-70	-70	-70
10.08		-70	-70	-70	-70	-70	-70
10.09		-70	-70	-70	-70	-70	-70
10.1		-70	-70	-70	-70	-70	-70
10.11		-70	-70	-70	-70	-70	-70
10.12		-70	-70	-70	-70	-70	-70
10.13		-70	-70	-70	-70	-70	-70
10.14		-70	-70	-70	-70	-70	-70
10.15		-70	-70	-70	-70	-70	-70
10.16		-70	-70	-70	-70	-70	-70
10.17		-70	-70	-70	-70	-70	-70
10.18		-70	-70	-70	-70	-70	-70
10.19		-70	-70	-70	-70	-70	-70
10.2		-70	-70	-70	-70	-70	-70
10.21		-70	-70	-70	-70	-70	-70
10.22		-70	-70	-70	-70	-70	-70
10.23		-70	-70	-70	-70	-70	-70
10.24		-70	-70	-70	-70	-70	-70
10.25		-70	-70	-70	-70	-70	-70
10.26		-70	-70	-70	-70	-70	-70
10.27		-70	-70	-70	-70	-70	-70
10.28		-70	-70	-70	-70	-70	-70
10.29		-70	-70	-70	-70	-70	-70
10.3		-70	-70	-70	-70	-70	-70
10.31		-70	-70	-70	-70	-70	-70
10.32		-70	-70	-70	-70	-70	-70
10.33		-70	-70	-70	-70	-70	-70
10.34		-70	-70	-70	-70	-70	-70
10.35		-70	-70	-70	-70	-70	-70
10.36		-70	-70	-70	-70	-70	-70
10.37		-70	-70	-70	-70	-70	-70
10.38		-70	-70	-70	-70	-70	-70
10.39		-70	-70	-70	-70	-70	-70
10.4		-70	-70	-70	-70	-70	-70
10.41		-70	-70	-70	-70	-70	-70
10.42		-70	-70	-70	-70	-70	-70
10.43		-70	-70	-70	-70	-70	-70
10.44		-70	-70	-70	-70	-70	-70
10.45		-70	-70	-70	-70	-70	-70
10.46		-70	-70	-70	-70	-70	-70
10.47		-70	-70	-70	-70	-70	-70
10.48		-70	-70	-70	-70	-70	-70
10.49		-70	-70	-70	-70	-70	-70
10.5		-70	-70	-70	-70	-70	-70
10.51		-70	-70	-70	-70	-70	-70
10.52		-70	-70	-70	-70	-70	-70
10.53		-70	-70	-70	-70	-70	-70
10.54		-70	-70	-70	-70	-70	-70
10.55		-70	-70	-70	-70	-70	-70
10.56		-70	-70	-70	-70	-70	-70
10.57		-70	-70	-70	-70	-70	-70
10.58		-70	-70	-70	-70	-70	-70
10.59		-70	-70	-70	-70	-70	-70
10.6		-70	-70	-70	-70	-70	-70
10.61		-70	-70	-70	-70	-70	-70
10.62		-70	-70	-70	-70	-70	-70
10.63		-70	-70	-70	-70	-70	-70
10.64		-70	-70	-70	-70	-70	-70
10.65		-70	-70	-70	-70	-70	-70
10.66		-70	-70	-70	-70	-70	-70
10.67		-70	-70	-70	-70	-70	-70
10.68		-70	-70	-70	-70	-70	-70
10.69		-70	-70	-70	-70	-70	-70
10.7		-70	-70	-70	-70	-70	-70
10.71		-70	-70	-70	-70	-70	-70
10.72		-70	-70	-70	-70	-70	-70
10.73		-70	-70	-70	-70	-70	-70
10.74		-70	-70	-70	-70	-70	-70
10.75		-70	-70	-70	-70	-70	-70
10.76		-70	-70	-70	-70	-70	-70
10.77		-70	-70	-70	-70	-70	-70
10.78		-70	-70	-70	-70	-70	-70
10.79		-70	-70	-70	-70	-70	-70
10.8		-70	-70	-70	-70	-70	-70
10.81		-70	-70	-70	-70	-70	-70
10.82		-70	-70	-70	-70	-70	-70
10.83		-70	-70	-70	-70	-70	-70
10.84		-70	-70	-70	-70	-70	-70
10.85		-70	-70	-70	-70	-70	-70
10.86		-70	-70	-70	-70	-70	-70
10.87		-70	-70	-70	-70	-70	-70
10.88		-70	-70	-70	-70	-70	-70
10.89		-70	-70	-70	-70	-70	-70
10.9		-70	-70	-70	-70	-70	-70
10.91		-70	-70	-70	-70	-70	-70
10.92		-70	-70	-70	-70	-70	-70
10.93		-70	-70	-70	-70	-70	-70
10.94		-70	-70	-70	-70	-70	-70
10.95		-70	-70	-70	-70	-70	-70
10.96		-70	-70	-70	-70	-70	-70
10.97		-70	-70	-70	-70	-70	-70
10.98		-70	-70	-70	-70	-70	-70
10.99		-70	-70	-70	-70	-70	-70
11		-70	-70	-70	-70	-70	-70
11.01		-70	-70	-70	-70	-70	-70
11.02		-70	-70	-70	-70	-70	-70
11.03		-70	-70	-70	-70	-70	-70
11.04		-70	-70	-70	-70	-70	-70
11.05		-70	-70	-70	-70	-70	-70
11.06		-70	-70	-70	-70	-70	-70
11.07		-70	-70	-70	-70	-70	-70
11.08		-70	-70	-70	-70	-70	-70
11.09		-70	-70	-70	-70	-70	-70
11.1		-70	-70	-70	-70	-70	-70
11.11		-70	-70	-70	-70	-70	-70
11.12		-70	-70	-70	-70	-70	-70
11.13		-70	-70	-70	-70	-70	-70
11.14		-70	-70	-70	-70	-70	-70
11.15		-70	-70	-70	-70	-70	-70
11.16		-70	-70	-70	-70	-70	-70
11.17		-70	-70	-70	-70	-70	-70
11.18		-70	-70	-70	-70	-70	-70
11.19		-70	-70	-70	-70	-70	-70
11.2		-70	-70	-70	-70	-70	-70
11.21		-70	-70	-70	-70	-70	-70
11.22		-70	-70	-70	-70	-70	-70
11.23		-70	-70	-70	-70	-70	-70
11.24		-70	-70	-70	-70	-70	-70
11.25		-70	-70	-70	-70	-70	-70
11.26		-70	-70	-70	-70	-70	-70
11.27		-70	-70	-70	-70	-70	-70
11.28		-70	-70	-70	-70	-70	-70
11.29		-70	-70	-70	-70	-70	-70
11.3		-70	-70	-70	-70	-70	-70
11.31		-70	-70	-70	-70	-70	-70
11.32		-70	-70	-70	-70	-70	-70
11.33		-70	-70	-70	-70	-70	-70
11.34		-70	-70	-70	-70	-70	-70
11.35		-70	-70	-70	-70	-70	-70
11.36		-70	-70	-70	-70	-70	-70
11.37		-70	-70	-70	-70	-70	-70
11.38		-70	-70	-70	-70	-70	-70
11.39		-70	-70	-70	-70	-70	-70
11.4		-70	-70	-70	-70	-70	-70
11.41		-70	-70	-70	-70	-70	-70
11.42		-70	-70	-70	-70	-70	-70
11.43		-70	-70	-70	-70	-70	-70
11.44		-70	-70	-70	-70	-70	-70
11.45		-70	-70	-70	-70	-70	-70
11.46		-70	-70	-70	-70	-70	-70
11.47		-70	-70	-70	-70	-70	-70
11.48		-70	-70	-70	-70	-70	-70
11.49		-70	-70	-70	-70	-70	-70
11.5		-70	-70	-70	-70	-70	-70
11.51		-70	-70	-70	-70	-70	-70
11.52		-70	-70	-70	-70	-70	-70
11.53		-70	-70	-70	-70	-70	-70
11.54		-70	-70	-70	-70	-70	-70
11.55		-70	-70	-70	-70	-70	-70
11.56		-70	-70	-70	-70	-70	-70
11.57		-70	-70	-70	-70	-70	-70
11.58		-70	-70	-70	-70	-70	-70
11.59		-70	-70	-70	-70	-70	-70
11.6		-70	-70	-70	-70	-70	-70
11.61		-70	-70	-70	-70	-70	-70
11.62		-70	-70	-70	-70	-70	-70
11.63		-70	-70	-70	-70	-70	-70
11.64		-70	-70	-70	-70	-70	-70
11.65		-70	-70	-70	-70	-70	-70
11.66		-70	-70	-70	-70	-70	-70
11.67		-70	-70	-70	-70	-70	-70
11.68		-70	-70	-70	-70	-70	-70
11.69		-70	-70	-70	-70	-70	-70
11.7		-70	-70	-70	-70	-70	-70
11.71		-70	-70	-70	-70	-70	-70
11.72		-70	-70	-70	-70	-70	-70
11.73		-70	-70	-70	-70	-70	-70
11.74		-70	-70	-70	-70	-70	-70
11.75		-70	-70	-70	-70	-70	-70
11.76		-70	-70	-70	-70	-70	-70
11.77		-70	-70	-70	-70	-70	-70
11.78		-70	-70	-70	-70	-70	-70
11.79		-70	-70	-70	-70	-70	-70
11.8		-70	-70	-70	-70	-70	-70
11.81		-70	-70	-70	-70	-70	-70
11.82		-70	-70	-70	-70	-70	-70
11.83		-70	-70	-70	-70	-70	-70
11.84		-70	-70	-70	-70	-70	-70
11.85		-70	-70	-70	-70	-70	-70
11.86		-70	-70	-70	-70	-70	-70
11.87		-70	-70	-70	-70	-70	-70
11.88		-70	-70	-70	-70	-70	-70
11.89		-70	-70	-70	-70	-70	-70
11.9		-70	-70	-70	-70	-70	-70
11.91		-70	-70	-70	-70	-70	-70
11.92		-70	-70	-70	-70	-70	-70
11.93		-70	-70	-70	-70	-70	-70
11.94		-70	-70	-70	-70	-70	-70
11.95		-70	-70	-70	-70	-70	-70
11.96		-70	-70	-70	-70	-70	-70
11.97		-70	-70	-70	-70	-70	-70
11.98		-70	-70	-70	-70	-70	-70
11.99		-70	-70	-70	-70	-70	-70
12		-70	-70	-70	-70	-70	-70
12.01		-70	-70	-70	-70	-70	-70
12.02		-70	-70	-70	-70	-70	-70
12.03		-70	-70	-70	-70	-70	-70
12.04		-70	-70	-70	-70	-70	-70
12.05		-70	-70	-70	-70	-70	-70
12.06		-70	-70	-70	-70	-70	-70
12.07		-70	-70	-70	-70	-70	-70
12.08		-70	-70	-70	-70	-70	-70
12.09		-70	-70	-70	-70	-70	-70
12.1		-70	-70	-70	-70	-70	-70
12.11		-70	-70	-70	-70	-70	-70
12.12		-70	-70	-70	-70	-70	-70
12.13		-70	-70	-70	-70	-70	-70
12.14		-70	-70	-70	-70	-70	-70
12.15		-70	-70	-70	-70	-70	-70
12.16		-70	-70	-70	-70	-70	-70
12.17		-70	-70	-70	-70	-70	-70
12.18		-70	-70	-70	-70	-70	-70
12.19		-70	-70	-70	-70	-70	-70
12.2		-70	-70	-70	-70	-70	-70
12.21		-70	-70	-70	-70	-70	-70
12.22		-70	-70	-70	-70	-70	-70
12.23		-70	-70	-70	-70	-70	-70
12.24		-70	-70	-70	-70	-70	-70
12.25		-70	-70	-70	-70	-70	-70
12.26		-70	-70	-70	-70	-70	-70
12.27		-70	-70	-70	-70	-70	-70
12.28		-70	-70	-70	-70	-70	-70
12.29		-70	-70	-70	-70	-70	-70
12.3		-70	-70	-70	-70	-70	-70
12.31		-70	-70	-70	-70	-70	-70
12.32		-70	-70	-70	-70	-70	-70
12.33		-70	-70	-70	-70	-70	-70
12.34		-70	-70	-70	-70	-70	-70
12.35		-70	-70	-70	-70	-70	-70
12.36		-70	-70	-70	-70	-70	-70
12.37		-70	-70	-70	-70	-70	-70
12.38		-70	-70	-70	-70	-70	-70
12.39		-70	-70	-70	-70	-70	-70
12.4		-70	-70	-70	-70	-70	-70
12.41		-70	-70	-70	-70	-70	-70
12.42		-70	-70	-70	-70	-70	-70
12.43		-70	-70	-70	-70	-70	-70
12.44		-70	-70	-70	-70	-70	-70
12.45		-70	-70	-70	-70	-70	-70
12.46		-70	-70	-70	-70	-70	-70
12.47		-70	-70	-70	-70	-70	-70
12.48		-70	-70	-70	-70	-70	-70
12.49		-70	-70	-70	-70	-70	-70
12.5		-70	-70	-70	-70	-70	-70
12.51		-70	-70	-70	-70	-70	-70
12.52		-70	-70	-70	-70	-70	-70
12.53		-70	-70	-70	-70	-70	-70
12.54		-70	-70	-70	-70	-70	-70
12.55		-70	-70	-70	-70	-70	-70
12.56		-70	-70	-70	-70	-70	-70
12.57		-70	-70	-70	-70	-70	-70
12.58		-70	-70	-70	-70	-70	-70
12.59		-70	-70	-70	-70	-70	-70
12.6		-70	-70	-70	-70	-70	-70
12.61		-70	-70	-70	-70	-70	-70
12.62		-70	-70	-70	-70	-70	-70
12.63		-70	-70	-70	-70	-70	-70
12.64		-70	-70	-70	-70	-70	-70
12.65		-70	-70	-70	-70	-70	-70
12.66		-70	-70	-70	-70	-70	-70
12.67		-70	-70	-70	-70	-70	-70
12.68		-70	-70	-70	-70	-70	-70
12.69		-70	-70	-70	-70	-70	-70
12.7		-70	-70	-70	-70	-70	-70
12.71		-70	-70	-70	-70	-70	-70
12.72		-70	-70	-70	-70	-70	-70
12.73		-70	-70	-70	-70	-70	-70
12.74		-70	-70	-70	-70	-70	-70
12.75		-70	-70	-70	-70	-70	-70
12.76		-70	-70	-70	-70	-70	-70
12.77		-70	-70	-70	-70	-70	-70
12.78		-70	-70	-70	-70	-70	-70
12.79		-70	-70	-70	-70	-70	-70
12.8		-70	-70	-70	-70	-70	-70
12.81		-70	-70	-70	-70	-70	-70
12.82		-70	-70	-70	-70	-70	-70
12.83		-70	-70	-70	-70	-70	-70
12.84		-70	-70	-70	-70	-70	-70
12.85		-70	-70	-70	-70	-70	-70
12.86		-70	-70	-70	-70	-70	-70
12.87		-70	-70	-70	-70	-70	-70
12.88		-70	-70	-70	-70	-70	-70
12.89		-70	-70	-70	-70	-70	-70
12.9		-70	-70	-70	-70	-70	-70
12.91		-70	-70	-70	-70	-70	-70
12.92		-70	-70	-70	-70	-70	-70
12.93		-70	-70	-70	-70	-70	-70
12.94		-70	-70	-70	-70	-70	-70
12.95		-70	-70	-70	-70	-70	-70
12.96		-70	-70	-70	-70	-70	-70
12.97		-70	-70	-70	-70	-70	-70
12.98		-70	-70	-70	-70	-70	-70
12.99		-70	-70	-70	-70	-70	-70
13		-70	-70	-70	-70	-70	-70
13.01		-70	-70	-70	-70	-70	-70
13.02		-70	-70	-70	-70	-70	-70
13.03		-70	-70	-70	-70	-70	-70
13.04		-70	-70	-70	-70	-70	-70
13.05		-70	-70	-70	-70	-70	-70
13.06		-70	-70	-70	-70	-70	-70
13.07		-70	-70	-70	-70	-70	-70
13.08		-70	-70	-70	-70	-70	-70
13.09		-70	-70	-70	-70	-70	-70
13.1		-70	-70	-70	-70	-70	-70
13.11		-70	-70	-70	-70	-70	-70
13.12		-70	-70	-70	-70	-70	-70
13.13		-70	-70	-70	-70	-70	-70
13.14		-70	-70	-70	-70	-70	-70
13.15		-70	-70	-70	-70	-70	-70
13.16		-70	-70	-70	-70	-70	-70
13.17		-70	-70	-70	-70	-70	-70
13.18		-70	-70	-70	-70	-70	-70
13.19		-70	-70	-70	-70	-70	-70
13.2		-70	-70	-70	-70	-70	-70
13.21		-70	-70	-70	-70	-70	-70
13.22		-70	-70	-70	-70	-70	-70
13.23		-70	-70	-70	-70	-70	-70
13.24		-70	-70	-70	-70	-70	-70
13.25		-70	-70	-70	-70	-70	-70
13.26		-70	-70	-70	-70	-70	-70
13.27		-70	-70	-70	-70	-70	-70
13.28		-70	-70	-70	-70	-70	-70
13.29		-70	-70	-70	-70	-70	-70
13.3		-70	-70	-70	-70	-70	-70
13.31		-70	-70	-70	-70	-70	-70
13.32		-70	-70	-70	-70	-70	-70
13.33		-70	-70	-70	-70	-70	-70
13.34		-70	-70	-70	-70	-70	-70
13.35		-70	-70	-70	-70	-70	-70
13.36		-70	-70	-70	-70	-70	-70
13.37		-70	-70	-70	-70	-70	-70
13.38		-70	-70	-70	-70	-70	-70
13.39		-70	-70	-70	-70	-70	-70
13.4		-70	-70	-70	-70	-70	-70
13.41		-70	-70	-70	-70	-70	-70
13.42		-70	-70	-70	-70	-70	-70
13.43		-70	-70	-70	-70	-70	-70
13.44		-70	-70	-70	-70	-70	-70
13.45		-70	-70	-70	-70	-70	-70
13.46		-70	-70	-70	-70	-70	-70
13.47		-70	-70	-70	-70	-70	-70
13.48		-70	-70	-70	-70	-70	-70
13.49		-70	-70	-70	-70	-70	-70
13.5		-70	-70	-70	-70	-70	-70
13.51		-70	-70	-70	-70	-70	-70
13.52		-70	-70	-70	-70	-70	-70
13.53		-70	-70	-70	-70	-70	-70
13.54		-70	-70	-70	-70	-70	-70
13.55		-70	-70	-70	-70	-70	-70
13.56		-70	-70	-70	-70	-70	-70
13.57		-70	-70	-70	-70	-70	-70
13.58		-70	-70	-70	-70	-70	-70
13.59		-70	-70	-70	-70	-70	-70
13.6		-70	-70	-70	-70	-70	-70
13.61		-70	-70	-70	-70	-70	-70
13.62		-70	-70	-70	-70	-70	-70
13.63		-70	-70	-70	-70	-70	-70
13.64		-70	-70	-70	-70	-70	-70
13.65		-70	-70	-70	-70	-70	-70
13.66		-70	-70	-70	-70	-70	-70
13.67		-70	-70	-70	-70	-70	-70
13.68		-70	-70	-70	-70	-70	-70
13.69		-70	-70	-70	-70	-70	-70
13.7		-70	-70	-70	-70	-70	-70
13.71		-70	-70	-70	-70	-70	-70
13.72		-70	-70	-70	-70	-70	-70
13.73		-70	-70	-70	-70	-70	-70
13.74		-70	-70	-70	-70	-70	-70
13.75		-70	-70	-70	-70	-70	-70
13.76		-70	-70	-70	-70	-70	-70
13.77		-70	-70	-70	-70	-70	-70
13.78		-70	-70	-70	-70	-70	-70
13.79		-70	-70	-70	-70	-70	-70
13.8		-70	-70	-70	-70	-70	-70
13.81		-70	-70	-70	-70	-70	-70
13.82		-70	-70	-70	-70	-70	-70
13.83		-70	-70	-70	-70	-70	-70
13.84		-70	-70	-70	-70	-70	-70
13.85		-70	-70	-70	-70	-70	-70
13.86		-70	-70	-70	-70	-70	-70
13.87		-70	-70	-70	-70	-70	-70
13.88		-70	-70	-70	-70	-70	-70
13.89		-70	-70	-70	-70	-70	-70
13.9		-70	-70	-70	-70	-70	-70
13.91		-70	-70	-70	-70	-70	-70
13.92		-70	-70	-70	-70	-70	-70
13.93		-70	-70	-70	-70	-70	-70
13.94		-70	-70	-70	-70	-70	-70
13.95		-70	-70	-70	-70	-70	-70
13.96		-70	-70	-70	-70	-70	-70
13.97		-70	-70	-70	-70	-70	-70
13.98		-70	-70	-70	-70	-70	-70
13.99		-70	-70	-70	-70	-70	-70
14		-70	-70	-70	-70	-70	-70
14.01		-70	-70	-70	-70	-70	-70
14.02		-70	-70	-70	-70	-70	-70
14.03		-70	-70	-70	-70	-70	-70
14.04		-70	-70	-70	-70	-70	-70
14.05		-70	-70	-70	-70	-70	-70
14.06		-70	-70	-70	-70	-70	-70
14.07		-70	-70	-70	-70	-70	-70
14.08		-70	-70	-70	-70	-70	-70
14.09		-70	-70	-70	-70	-70	-70
14.1		-70	-70	-70	-70	-70	-70
14.11		-70	-70	-70	-70	-70	-70
14.12		-70	-70	-70	-70	-70	-70
14.13		-70	-70	-70	-70	-70	-70
14.14		-70	-70	-70	-70	-70	-70
14.15		-70	-70	-70	-70	-70	-70
14.16		-70	-70	-70	-70	-70	-70
14.17		-70	-70	-70	-70	-70	-70
14.18		-70	-70	-70	-70	-70	-70
14.19		-70	-70	-70	-70	-70	-70
14.2		-70	-70	-70	-70	-70	-70
14.21		-70	-70	-70	-70	-70	-70
14.22		-70	-70	-70	-70	-70	-70
14.23		-70	-70	-70	-70	-70	-70
14.24		-70	-70	-70	-70	-70	-70
14.25		-70	-70	-70	-70	-70	-70
14.26		-70	-70	-70	-70	-70	-70
14.27		-70	-70	-70	-70	-70	-70
14.28		-70	-70	-70	-70	-70	-70
14.29		-70	-70	-70	-70	-70	-70
14.3		-70	-70	-70	-70	-70	-70
14.31		-70	-70	-70	-70	-70	-70
14.32		-70	-70	-70	-70	-70	-70
14.33		-70	-70	-70	-70	-70	-70
14.34		-70	-70	-70	-70	-70	-70
14.35		-70	-70	-70	-70	-70	-70
14.36		-70	-70	-70	-70	-70	-70
14.37		-70	-70	-70	-70	-70	-70
14.38		-70	-70	-70	-70	-70	-70
14.39		-70	-70	-70	-70	-70	-70
14.4		-70	-70	-70	-70	-70	-70
14.41		-70	-70	-70	-70	-70	-70
14.42		-70	-70	-70	-70	-70	-70
14.43		-70	-70	-70	-70	-70	-70
14.44		-70	-70	-70	-70	-70	-70
14.45		-70	-70	-70	-70	-70	-70
14.46		-70	-70	-70	-70	-70	-70
14.47		-70	-70	-70	-70	-70	-70
14.48		-70	-70	-70	-70	-70	-70
14.49		-70	-70	-70	-70	-70	-70
14.5		-70	-70	-70	-70	-70	-70
14.51		-70	-70	-70	-70	-70	-70
14.52		-70	-70	-70	-70	-70	-70
14.53		-70	-70	-70	-70	-70	-70
14.54		-70	-70	-70	-70	-70	-70
14.55		-70	-70	-70	-70	-70	-70
14.56		-70	-70	-70	-70	-70	-70
14.57		-70	-70	-70	-70	-70	-70
14.58		-70	-70	-70	-70	-70	-70
14.59		-70	-70	-70	-70	-70	-70
14.6		-70	-70	-70	-70	-70	-70
14.61		-70	-70	-70	-70	-70	-70
14.62		-70	-70	-70	-70	-70	-70
14.63		-70	-70	-70	-70	-70	-70
14.64		-70	-70	-70	-70	-70	-70
14.65		-70	-70	-70	-70	-70	-70
14.66		-70	-70	-70	-70	-70	-70
14.67		-70	-70	-70	-70	-70	-70
14.68		-70	-70	-70	-70	-70	-70
14.69		-70	-70	-70	-70	-70	-70
14.7		-70	-70	-70	-70	-70	-70
14.71		-70	-70	-70	-70	-70	-70
14.72		-70	-70	-70	-70	-70	-70
14.73		-70	-70	-70	-70	-70	-70
14.74		-70	-70	-70	-70	-70	-70
14.75		-70	-70	-70	-70	-70	-70
14.76		-70	-70	-70	-70	-70	-70
14.77		-70	-70	-70	-70	-70	-70
14.78		-70	-70	-70	-70	-70	-70
14.79		-70	-70	-70	-70	-70	-70
14.8		-70	-70	-70	-70	-70	-70
14.81		-70	-70	-70	-70	-70	-70
14.82		-70	-70	-70	-70	-70	-70
14.83		-70	-70	-70	-70	-70	-70
14.84		-70	-70	-70	-70	-70	-70
14.85		-70	-70	-70	-70	-70	-70
14.86		-70	-70	-70	-70	-70	-70
14.87		-70	-70	-70	-70	-70	-70
14.88		-70	-70	-70	-70	-70	-70
14.89		-70	-70	-70	-70	-70	-70
14.9		-70	-70	-70	-70	-70	-70
14.91		-70	-70	-70	-70	-70	-70
14.92		-70	-70	-70	-70	-70	-70
14.93		-70	-70	-70	-70	-70	-70
14.94		-70	-70	-70	-70	-70	-70
14.95		-70	-70	-70	-70	-70	-70
14.96		-70	-70	-70	-70	-70	-70
14.97		-70	-70	-70	-70	-70	-70
14.98		-70	-70	-70	-70	-70	-70
14.99		-70	-70	-70	-70	-70	-70
15		-70	-70	-70	-70	-70	-70
15.01		-70	-70	-70	-70	-70	-70
15.02		-70	-70	-70	-70	-70	-70
15.03		-70	-70	-70	-70	-70	-70
15.04		-70	-70	-70	-70	-70	-70
15.05		-70	-70	-70	-70	-70	-70
15.06		-70	-70	-70	-70	-70	-70
15.07		-70	-70	-70	-70	-70	-70
15.08		-70	-70	-70	-70	-70	-70
15.09		-70	-70	-70	-70	-70	-70
15.1		-70	-70	-70	-70	-70	-70
15.11		-70	-70	-70	-70	-70	-70
15.12		-70	-70	-70	-70	-70	-70
15.13		-70	-70	-70	-70	-70	-70
15.14		-70	-70	-70	-70	-70	-70
15.15		-70	-70	-70	-70	-70	-70
15.16		-70	-70	-70	-70	-70	-70
15.17		-70	-70	-70	-70	-70	-70
15.18		-70	-70	-70	-70	-70	-70
15.19		-70	-70	-70	-70	-70	-70
15.2		-70	-70	-70	-70	-70	-70
15.21		-70	-70	-70	-70	-70	-70
15.22		-70	-70	-70	-70	-70	-70
15.23		-70	-70	-70	-70	-70	-70
15.24		-70	-70	-70	-70	-70	-70
15.25		-70	-70	-70	-70	-70	-70
15.26		-70	-70	-70	-70	-70	-70
15.27		-70	-70	-70	-70	-70	-70
15.28		-70	-70	-70	-70	-70	-70
15.29		-70	-70	-70	-70	-70	-70
15.3		-70	-70	-70	-70	-70	-70
15.31		-70	-70	-70	-70	-70	-70
15.32		-70	-70	-70	-70	-70	-70
15.33		-70	-70	-70	-70	-70	-70
15.34		-70	-70	-70	-70	-70	-70
15.35		-70	-70	-70	-70	-70	-70
15.36		-70	-70	-70	-70	-70	-70
15.37		-70	-70	-70	-70	-70	-70
15.38		-70	-70	-70	-70	-70	-70
15.39		-70	-70	-70	-70	-70	-70
15.4		-70	-70	-70	-70	-70	-70
15.41		-70	-70	-70	-70	-70	-70
15.42		-70	-70	-70	-70	-70	-70
15.43		-70	-70	-70	-70	-70	-70
15.44		-70	-70	-70	-70	-70	-70
15.45		-70	-70	-70	-70	-70	-70
15.46		-70	-70	-70	-70	-70	-70
15.47		-70	-70	-70	-70	-70	-70
15.48		-70	-70	-70	-70	-70	-70
15.49		-70	-70	-70	-70	-70	-70
15.5		-70	-70	-70	-70	-70	-70
15.51		-70	-70	-70	-70	-70	-70
15.52		-70	-70	-70	-70	-70	-70
15.53		-70	-70	-70	-70	-70	-70
15.54		-70	-70	-70	-70	-70	-70
15.55		-70	-70	-70	-70	-70	-70
15.56		-70	-70	-70	-70	-70	-70
15.57		-70	-70	-70	-70	-70	-70
15.58		-70	-70	-70	-70	-70	-70
15.59		-70	-70	-70	-70	-70	-70
15.6		-70	-70	-70	-70	-70	-70
15.61		-70	-70	-70	-70	-70	-70
15.62		-70	-70	-70	-70	-70	-70
15.63		-70	-70	-70	-70	-70	-70
15.64		-70	-70	-70	-70	-70	-70
15.65		-70	-70	-70	-70	-70	-70
15.66		-70	-70	-70	-70	-70	-70
15.67		-70	-70	-70	-70	-70	-70
15.68		-70	-70	-70	-70	-70	-70
15.69		-70	-70	-70	-70	-70	-70
15.7		-70	-70	-70	-70	-70	-70
15.71		-70	-70	-70	-70	-70	-70
15.72		-70	-70	-70	-70	-70	-70
15.73		-70	-70	-70	-70	-70	-70
15.74		-70	-70	-70	-70	-70	-70
15.75		-70	-70	-70	-70	-70	-70
15.76		-70	-70	-70	-70	-70	-70
15.77		-70	-70	-70	-70	-70	-70
15.78		-70	-70	-70	-70	-70	-70
15.79		-70	-70	-70	-70	-70	-70
15.8		-70	-70	-70	-70	-70	-70
15.81		-70	-70	-70	-70	-70	-70
15.82		-70	-70	-70	-70	-70	-70
15.83		-70	-70	-70	-70	-70	-70
15.84		-70	-70	-70	-70	-70	-70
15.85		-70	-70	-70	-70	-70	-70
15.86		-70	-70	-70	-70	-70	-70
15.87		-70	-70	-70	-70	-70	-70
15.88		-70	-70	-70	-70	-70	-70
15.89		-70	-70	-70	-70	-70	-70
15.9		-70	-70	-70	-70	-70	-70
15.91		-70	-70	-70	-70	-70	-70
15.92		-70	-70	-70	-70	-70	-70
15.93		-70	-70	-70	-70	-70	-70
15.94		-70	-70	-70	-70	-70	-70
15.95		-70	-70	-70	-70	-70	-70
15.96		-70	-70	-70	-70	-70	-70
15.97		-70	-70	-70	-70	-70	-70
15.98		-70	-70	-70	-70	-70	-70
15.99		-70	-70	-70	-70	-70	-70
16		-70	-70	-70	-70	-70	-70
16.01		-70	-70	-70	-70	-70	-70
16.02		-70	-70	-70	-70	-70	-70
16.03		-70	-70	-70	-70	-70	-70
16.04		-70	-70	-70	-70	-70	-70
16.05		-70	-70	-70	-70	-70	-70
16.06		-70	-70	-70	-70	-70	-70
16.07		-70	-70	-70	-70	-70	-70
16.08		-70	-70	-70	-70	-70	-70
16.09		-70	-70	-70	-70	-70	-70
16.1		-70	-70	-70	-70	-70	-70
16.11		-70	-70	-70	-70	-70	-70
16.12		-70	-70	-70	-70	-70	-70
16.13		-70	-70	-70	-70	-70	-70
16.14		-70	-70	-70	-70	-70	-70
16.15		-70	-70	-70	-70	-70	-70
16.16		-70	-70	-70	-70	-70	-70
16.17		-70	-70	-70	-70	-70	-70
16.18		-70	-70	-70	-70	-70	-70
16.19		-70	-70	-70	-70	-70	-70
16.2		-70	-70	-70	-70	-70	-70
16.21		-70	-70	-70	-70	-70	-70
16.22		-70	-70	-70	-70	-70	-70
16.23		-70	-70	-70	-70	-70	-70
16.24		-70	-70	-70	-70	-70	-70
16.25		-70	-70	-70	-70	-70	-70
16.26		-70	-70	-70	-70	-70	-70
16.27		-70	-70	-70	-70	-70	-70
16.28		-70	-70	-70	-70	-70	-70
16.29		-70	-70	-70	-70	-70	-70
16.3		-70	-70	-70	-70	-70	-70
16.31		-70	-70	-70	-70	-70	-70
16.32		-70	-70	-70	-70	-70	-70
16.33		-70	-70	-70	-70	-70	-70
16.34		-70	-70	-70	-70	-70	-70
16.35		-70	-70	-70	-70	-70	-70
16.36		-70	-70	-70	-70	-70	-70
16.37		-70	-70	-70	-70	-70	-70
16.38		-70	-70	-70	-70	-70	-70
16.39		-70	-70	-70	-70	-70	-70
16.4		-70	-70	-70	-70	-70	-70
16.41		-70	-70	-70	-70	-70	-70
16.42		-70	-70	-70	-70	-70	-70
16.43		-70	-70	-70	-70	-70	-70
16.44		-70	-70	-70	-70	-70	-70
16.45		-70	-70	-70	-70	-70	-70
16.46		-70	-70	-70	-70	-70	-70
16.47		-70	-70	-70	-70	-70	-70
16.48		-70	-70	-70	-70	-70	-70
16.49		-70	-70	-70	-70	-70	-70
16.5		-70	-70	-70	-70	-70	-70
16.51		-70	-70	-70	-70	-70	-70
16.52		-70	-70	-70	-70	-70	-70
16.53		-70	-70	-70	-70	-70	-70
16.54		-70	-70	-70	-70	-70	-70
16.55		-70	-70	-70	-70	-70	-70
16.56		-70	-70	-70	-70	-70	-70
16.57		-70	-70	-70	-70	-70	-70
16.58		-70	-70	-70	-70	-70	-70
16.59		-70	-70	-70	-70	-70	-70
16.6		-70	-70	-70	-70	-70	-70
16.61		-70	-70	-70	-70	-70	-70
16.62		-70	-70	-70	-70	-70	-70
16.63		-70	-70	-70	-70	-70	-70
16.64		-70	-70	-70	-70	-70	-70
16.65		-70	-70	-70	-70	-70	-70
16.66		-70	-70	-70	-70	-70	-70
16.67		-70	-70	-70	-70	-70	-70
16.68		-70	-70	-70	-70	-70	-70
16.69		-70	-70	-70	-70	-70	-70
16.7		-70	-70	-70	-70	-70	-70
16.71		-70	-70	-70	-70	-70	-70
16.72		-70	-70	-70	-70	-70	-70
16.73		-70	-70	-70	-70	-70	-70
16.74		-70	-70	-70	-70	-70	-70
16.75		-70	-70	-70	-70	-70	-70
16.76		-70	-70	-70	-70	-70	-70
16.77		-70	-70	-70	-70	-70	-70
16.78		-70	-70	-70	-70	-70	-70
16.79		-70	-70	-70	-70	-70	-70
16.8		-70	-70	-70	-70	-70	-70
16.81		-70	-70	-70	-70	-70	-70
16.82		-70	-70	-70	-70	-70	-70
16.83		-70	-70	-70	-70	-70	-70
16.84		-70	-70	-70	-70	-70	-70
16.85		-70	-70	-70	-70	-70	-70
16.86		-70	-70	-70	-70	-70	-70
16.87		-70	-70	-70	-70	-70	-70
16.88		-70	-70	-70	-70	-70	-70
16.89		-70	-70	-70	-70	-70	-70
16.9		-70	-70	-70	-70	-70	-70
16.91		-70	-70	-70	-70	-70	-70
16.92		-70	-70	-70	-70	-70	-70
16.93		-70	-70	-70	-70	-70	-70
16.94		-70	-70	-70	-70	-70	-70
16.95		-70	-70	-70	-70	-70	-70
16.96		-70	-70	-70	-70	-70	-70
16.97		-70	-70	-70	-70	-70	-70
16.98		-70	-70	-70	-70	-70	-70
16.99		-70	-70	-70	-70	-70	-70
17		-70	-70	-70	-70	-70	-70
17.01		-70	-70	-70	-70	-70	-70
17.02		-70	-70	-70	-70	-70	-70
17.03		-70	-70	-70	-70	-70	-70
17.04		-70	-70	-70	-70	-70	-70
17.05		-70	-70	-70	-70	-70	-70
17.06		-70	-70	-70	-70	-70	-70
17.07		-70	-70	-70	-70	-70	-70
17.08		-70	-70	-70	-70	-70	-70
17.09		-70	-70	-70	-70	-70	-70
17.1		-70	-70	-70	-70	-70	-70
17.11		-70	-70	-70	-70	-70	-70
17.12		-70	-70	-70	-70	-70	-70
17.13		-70	-70	-70	-70	-70	-70
17.14		-70	-70	-70	-70	-70	-70
17.15		-70	-70	-70	-70	-70	-70
17.16		-70	-70	-70	-70	-70	-70
17.17		-70	-70	-70	-70	-70	-70
17.18		-70	-70	-70	-70	-70	-70
17.19		-70	-70	-70	-70	-70	-70
17.2		-70	-70	-70	-70	-70	-70
17.21		-70	-70	-70	-70	-70	-70
17.22		-70	-70	-70	-70	-70	-70
17.23		-70	-70	-70	-70	-70	-70
17.24		-70	-70	-70	-70	-70	-70
17.25		-70	-70	-70	-70	-70	-70
17.26		-70	-70	-70	-70	-70	-70
17.27		-70	-70	-70	-70	-70	-70
17.28		-70	-70	-70	-70	-70	-70
17.29		-70	-70	-70	-70	-70	-70
17.3		-70	-70	-70	-70	-70	-70
17.31		-70	-70	-70	-70	-70	-70
17.32		-70	-70	-70	-70	-70	-70
17.33		-70	-70	-70	-70	-70	-70
17.34		-70	-70	-70	-70	-70	-70
17.35		-70	-70	-70	-70	-70	-70
17.36		-70	-70	-70	-70	-70	-70
17.37		-70	-70	-70	-70	-70	-70
17.38		-70	-70	-70	-70	-70	-70
17.39		-70	-70	-70	-70	-70	-70
17.4		-70	-70	-70	-70	-70	-70
17.41		-70	-70	-70	-70	-70	-70
17.42		-70	-70	-70	-70	-70	-70
17.43		-70	-70	-70	-70	-70	-70
17.44		-70	-70	-70	-70	-70	-70
17.45		-70	-70	-70	-70	-70	-70
17.46		-70	-70	-70	-70	-70	-70
17.47		-70	-70	-70	-70	-70	-70
17.48		-70	-70	-70	-70	-70	-70
17.49		-70	-70	-70	-70	-70	-70
17.5		-70	-70	-70	-70	-70	-70
17.51		-70	-70	-70	-70	-70	-70
17.52		-70	-70	-70	-70	-70	-70
17.53		-70	-70	-70	-70	-70	-70
17.54		-70	-70	-70	-70	-70	-70
17.55		-70	-70	-70	-70	-70	-70
17.56		-70	-70	-70	-70	-70	-70
17.57		-70	-70	-70	-70	-70	-70
17.58		-70	-70	-70	-70	-70	-70
17.59		-70	-70	-70	-70	-70	-70
17.6		-70	-70	-70	-70	-70	-70
17.61		-70	-70	-70	-70	-70	-70
17.62		-70	-70	-70	-70	-70	-70
17.63		-70	-70	-70	-70	-70	-70
17.64		-70	-70	-70	-70	-70	-70
17.65		-70	-70	-70	-70	-70	-70
17.66		-70	-70	-70	-70	-70	-70
17.67		-70	-70	-70	-70	-70	-70
17.68		-70	-70	-70	-70	-70	-70
17.69		-70	-70	-70	-70	-70	-70
17.7		-70	-70	-70	-70	-70	-70
17.71		-70	-70	-70	-70	-70	-70
17.72		-70	-70	-70	-70	-70	-70
17.73		-70	-70	-70	-70	-70	-70
17.74		-70	-70	-70	-70	-70	-70
17.75		-70	-70	-70	-70	-70	-70
17.76		-70	-70	-70	-70	-70	-70
17.77		-70	-70	-70	-70	-70	-70
17.78		-70	-70	-70	-70	-70	-70
17.79		-70	-70	-70	-70	-70	-70
17.8		-70	-70	-70	-70	-70	-70
17.81		-70	-70	-70	-70	-70	-70
17.82		-70	-70	-70	-70	-70	-70
17.83		-70	-70	-70	-70	-70	-70
17.84		-70	-70	-70	-70	-70	-70
17.85		-70	-70	-70	-70	-70	-70
17.86		-70	-70	-70	-70	-70	-70
17.87		-70	-70	-70	-70	-70	-70
17.88		-70	-70	-70	-70	-70	-70
17.89		-70	-70	-70	-70	-70	-70
17.9		-70	-70	-70	-70	-70	-70
17.91		-70	-70	-70	-70	-70	-70
17.92		-70	-70	-70	-70	-70	-70
17.93		-70	-70	-70	-70	-70	-70
17.94		-70	-70	-70	-70	-70	-70
17.95		-70	-70	-70	-70	-70	-70
17.96		-70	-70	-70	-70	-70	-70
17.97		-70	-70	-70	-70	-70	-70
17.98		-70	-70	-70	-70	-70	-70
17.99		-70	-70	-70	-70	-70	-70
18		-70	-70	-70	-70	-70	-70
18.01		-70	-70	-70	-70	-70	-70
18.02		-70	-70	-70	-70	-70	-70
18.03		-70	-70	-70	-70	-70	-70
18.04		-70	-70	-70	-70	-70	-70
18.05		-70	-70	-70	-70	-70	-70
18.06		-70	-70	-70	-70	-70	-70
18.07		-70	-70	-70	-70	-70	-70
18.08		-70	-70	-70	-70	-70	-70
18.09		-70	-70	-70	-70	-70	-70
18.1		-70	-70	-70	-70	-70	-70
18.11		-70	-70	-70	-70	-70	-70
18.12		-70	-70	-70	-70	-70	-70
18.13		-70	-70	-70	-70	-70	-70
18.14		-70	-70	-70	-70	-70	-70
18.15		-70	-70	-70	-70	-70	-70
18.16		-70	-70	-70	-70	-70	-70
18.17		-70	-70	-70	-70	-70	-70
18.18		-70	-70	-70	-70	-70	-70
18.19		-70	-70	-70	-70	-70	-70
18.2		-70	-70	-70	-70	-70	-70
18.21		-70	-70	-70	-70	-70	-70
18.22		-70	-70	-70	-70	-70	-70
18.23		-70	-70	-70	-70	-70	-70
18.24		-70	-70	-70	-70	-70	-70
18.25		-70	-70	-70	-70	-70	-70
18.26		-70	-70	-70	-70	-70	-70
18.27		-70	-70	-70	-70	-70	-70
18.28		-70	-70	-70	-70	-70	-70
18.29		-70	-70	-70	-70	-70	-70
18.3		-70	-70	-70	-70	-70	-70
18.31		-70	-70	-70	-70	-70	-70
18.32		-70	-70	-70	-70	-70	-70
18.33		-70	-70	-70	-70	-70	-70
18.34		-70	-70	-70	-70	-70	-70
18.35		-70	-70	-70	-70	-70	-70
18.36		-70	-70	-70	-70	-70	-70
18.37		-70	-70	-70	-70	-70	-70
18.38		-70	-70	-70	-70	-70	-70
18.39		-70	-70	-70	-70	-70	-70
18.4		-70	-70	-70	-70	-70	-70
18.41		-70	-70	-70	-70	-70	-70
18.42		-70	-70	-70	-70	-70	-70
18.43		-70	-70	-70	-70	-70	-70
18.44		-70	-70	-70	-70	-70	-70
18.45		-70	-70	-70	-70	-70	-70
18.46		-70	-70	-70	-70	-70	-70
18.47		-70	-70	-70	-70	-70	-70
18.48		-70	-70	-70	-70	-70	-70
18.49		-70	-70	-70	-70	-70	-70
18.5		-70	-70	-70	-70	-70	-70
18.51		-70	-70	-70	-70	-70	-70
18.52		-70	-70	-70	-70	-70	-70
18.53		-70	-70	-70	-70	-70	-70
18.54		-70	-70	-70	-70	-70	-70
18.55		-70	-70	-70	-70	-70	-70
18.56		-70	-70	-70	-70	-70	-70
18.57		-70	-70	-70	-70	-70	-70
18.58		-70	-70	-70	-70	-70	-70
18.59		-70	-70	-70	-70	-70	-70
18.6		-70	-70	-70	-70	-70	-70
18.61		-70	-70	-70	-70	-70	-70
18.62		-70	-70	-70	-70	-70	-70
18.63		-70	-70	-70	-70	-70	-70
18.64		-70	-70	-70	-70	-70	-70
18.65		-70	-70	-70	-70	-70	-70
18.66		-70	-70	-70	-70	-70	-70
18.67		-70	-70	-70	-70	-70	-70
18.68		-70	-70	-70	-70	-70	-70
18.69		-70	-70	-70	-70	-70	-70
18.7		-70	-70	-70	-70	-70	-70
18.71		-70	-70	-70	-70	-70	-70
18.72		-70	-70	-70	-70	-70	-70
18.73		-70	-70	-70	-70	-70	-70
18.74		-70	-70	-70	-70	-70	-70
18.75		-70	-70	-70	-70	-70	-70
18.76		-70	-70	-70	-70	-70	-70
18.77		-70	-70	-70	-70	-70	-70
18.78		-70	-70	-70	-70	-70	-70
18.79		-70	-70	-70	-70	-70	-70
18.8		-70	-70	-70	-70	-70	-70
18.81		-70	-70	-70	-70	-70	-70
18.82		-70	-70	-70	-70	-70	-70
18.83		-70	-70	-70	-70	-70	-70
18.84		-70	-70	-70	-70	-70	-70
18.85		-70	-70	-70	-70	-70	-70
18.86		-70	-70	-70	-70	-70	-70
18.87		-70	-70	-70	-70	-70	-70
18.88		-70	-70	-70	-70	-70	-70
18.89		-70	-70	-70	-70	-70	-70
18.9		-70	-70	-70	-70	-70	-70
18.91		-70	-70	-70	-70	-70	-70
18.92		-70	-70	-70	-70	-70	-70
18.93		-70	-70	-70	-70	-70	-70
18.94		-70	-70	-70	-70	-70	-70
18.95		-70	-70	-70	-70	-70	-70
18.96		-70	-70	-70	-70	-70	-70
18.97		-70	-70	-70	-70	-70	-70
18.98		-70	-70	-70	-70	-70	-70
18.99		-70	-70	-70	-70	-70	-70
19		-70	-70	-70	-70	-70	-70
19.01		-70	-70	-70	-70	-70	-70
19.02		-70	-70	-70	-70	-70	-70
19.03		-70	-70	-70	-70	-70	-70
19.04		-70	-70	-70	-70	-70	-70
19.05		-70	-70	-70	-70	-70	-70
19.06		-70	-70	-70	-70	-70	-70
19.07		-70	-70	-70	-70	-70	-70
19.08		-70	-70	-70	-70	-70	-70
19.09		-70	-70	-70	-70	-70	-70
19.1		-70	-70	-70	-70	-70	-70
19.11		-70	-70	-70	-70	-70	-70
19.12		-70	-70	-70	-70	-70	-70
19.13		-70	-70	-70	-70	-70	-70
19.14		-70	-70	-70	-70	-70	-70
19.15		-70	-70	-70	-70	-70	-70
19.16		-70	-70	-70	-70	-70	-70
19.17		-70	-70	-70	-70	-70	-70
19.18		-70	-70	-70	-70	-70	-70
19.19		-70	-70	-70	-70	-70	-70
19.2		-70	-70	-70	-70	-70	-70
19.21		-70	-70	-70	-70	-70	-70
19.22		-70	-70	-70	-70	-70	-70
19.23		-70	-70	-70	-70	-70	-70
19.24		-70	-70	-70	-70	-70	-70
19.25		-70	-70	-70	-70	-70	-70
19.26		-70	-70	-70	-70	-70	-70
19.27		-70	-70	-70	-70	-70	-70
19.28		-70	-70	-70	-70	-70	-70
19.29		-70	-70	-70	-70	-70	-70
19.3		-70	-70	-70	-70	-70	-70
19.31		-70	-70	-70	-70	-70	-70
19.32		-70	-70	-70	-70	-70	-70
19.33		-70	-70	-70	-70	-70	-70
19.34		-70	-70	-70	-70	-70	-70
19.35		-70	-70	-70	-70	-70	-70
19.36		-70	-70	-70	-70	-70	-70
19.37		-70	-70	-70	-70	-70	-70
19.38		-70	-70	-70	-70	-70	-70
19.39		-70	-70	-70	-70	-70	-70
19.4		-70	-70	-70	-70	-70	-70
19.41		-70	-70	-70	-70	-70	-70
19.42		-70	-70	-70	-70	-70	-70
19.43		-70	-70	-70	-70	-70	-70
19.44		-70	-70	-70	-70	-70	-70
19.45		-70	-70	-70	-70	-70	-70
19.46		-70	-70	-70	-70	-70	-70
19.47		-70	-70	-70	-70	-70	-70
19.48		-70	-70	-70	-70	-70	-70
19.49		-70	-70	-70	-70	-70	-70
19.5		-70	-70	-70	-70	-70	-70
19.51		-70	-70	-70	-70	-70	-70
19.52		-70	-70	-70	-70	-70	-70
19.53		-70	-70	-70	-70	-70	-70
19.54		-70	-70	-70	-70	-70	-70
19.55		-70	-70	-70	-70	-70	-70
19.56		-70	-70	-70	-70	-70	-70
19.57		-70	-70	-70	-70	-70	-70
19.58		-70	-70	-70	-70	-70	-70
19.59		-70	-70	-70	-70	-70	-70
19.6		-70	-70	-70	-70	-70	-70
19.61		-70	-70	-70	-70	-70	-70
19.62		-70	-70	-70	-70	-70	-70
19.63		-70	-70	-70	-70	-70	-70
19.64		-70	-70	-70	-70	-70	-70
19.65		-70	-70	-70	-70	-70	-70
19.66		-70	-70	-70	-70	-70	-70
19.67		-70	-70	-70	-70	-70	-70
19.68		-70	-70	-70	-70	-70	-70
19.69		-70	-70	-70	-70	-70	-70
19.7		-70	-70	-70	-70	-70	-70
19.71		-70	-70	-70	-70	-70	-70
19.72		-70	-70	-70	-70	-70	-70
19.73		-70	-70	-70	-70	-70	-70
19.74		-70	-70	-70	-70	-70	-70
19.75		-70	-70	-70	-70	-70	-70
19.76		-70	-70	-70	-70	-70	-70
19.77		-70	-70	-70	-70	-70	-70
19.78		-70	-70	-70	-70	-70	-70
19.79		-70	-70	-70	-70	-70	-70
19.8		-70	-70	-70	-70	-70	-70
19.81		-70	-70	-70	-70	-70	-70
19.82		-70	-70	-70	-70	-70	-70
19.83		-70	-70	-70	-70	-70	-70
19.84		-70	-70	-70	-70	-70	-70
19.85		-70	-70	-70	-70	-70	-70
19.86		-70	-70	-70	-70	-70	-70
19.87		-70	-70	-70	-70	-70	-70
19.88		-70	-70	-70	-70	-70	-70
19.89		-70	-70	-70	-70	-70	-70
19.9		-70	-70	-70	-70	-70	-70
19.91		-70	-70	-70	-70	-70	-70
19.92		-70	-70	-70	-70	-70	-70
19.93		-70	-70	-70	-70	-70	-70
19.94		-70	-70	-70	-70	-70	-70
19.95		-70	-70	-70	-70	-70	-70
19.96		-70	-70	-70	-70	-70	-70
19.97		-70	-70	-70	-70	-70	-70
19.98		-70	-70	-70	-70	-70	-70
19.99		-70	-70	-70	-70	-70	-70
[truncated: 658,002+ more rows]

## Sheet: Figure S1
Figure S1
Figure S1b
	Time (day)	Sham-ACSF							Sham-PACs							SNI-ACSF							SNI-PACs							Sham-ACSF vs SNI-ACSF			two-tailed two-sample t test				SNI-ACSF vs SNI-PACs			two-tailed two-sample t test
	3	0.706663	0.76269	0.595367	0.658957				0.778971	0.704608	0.536841	0.653056				0.896976	0.811347	0.848463	0.751986				0.737579	0.750969	0.686167	0.693749
	7	0.80224	0.721281	0.68097	0.678378	0.719349			0.732244	0.707761	0.708418	0.68427	0.720257			0.814187	0.858362	0.842366	0.854466	0.828523			0.804199	0.7793	0.689158	0.761944	0.681428				3		p = 0.0206					3		p = 0.0189
	21	0.783712	0.762138	0.734271	0.749966				0.710465	0.77681	0.723416	0.672612				0.94135	0.826619	0.884316	0.886828				0.753771	0.813532	0.805722	0.702885					7		p = 0.0011					7		p = 0.0059
																															21		p = 0.0025					21		p = 0.0158
Figure S1c
		PWMT (g)
	Time (day)	Sham-Baseline							Sham-PACs							SNI-Baseline							SNI-PACs							Sham-Baseline vs SNI-Baseline			two-tailed two-sample t test				SNI-Baseline vs SNI-PACs			two-tailed pair-sample t test
	0	0.81	0.81	0.93	0.79	1	1.04									1	0.81	1.04	0.81	1	1
	3	0.7	0.81	1	0.79	1.22	0.55		0.81	0.6	0.81	0.79	0.93	1		0.42	0.21	0.09	0.21	0.21	0.17		0.81	0.42	0.55	0.7	0.79	0.36			0		p = 0.4651
	7	0.81	0.79	1.22	0.93	0.81	1.04		0.93	0.81	0.93	1.04	0.81	1.04		0.21	0.17	0.16	0.17	0.27	0.09		0.79	0.55	0.55	0.42	0.81	0.55			3		p = 0.0001					3		p = 0.0016
	21	0.79	0.55	0.81	1.04	0.6	0.81		0.81	0.93	0.62	0.79	0.81	1		0.05	0.17	0.16	0.27	0.16	0.02		0.7	0.81	0.7	0.55	0.79	0.55			7		p < 0.0001					7		p < 0.0001
																															21		p < 0.0001					21		p < 0.0001
Figure S1d
		PWTL (s)
	Time (day)	Sham-Baseline							Sham-PACs							SNI-Baseline							SNI-PACs							Sham-Baseline vs SNI-Baseline			two-tailed two-sample t test				SNI-Baseline vs SNI-PACs			two-tailed pair-sample t test
	0	11.9567	12.6967	9.90333	16.79	13.6033	10.95									14.17	12.5533	9.89667	16.17	14.3	11.0133
	3	11.5167	10.9433	13.5933	9.75	15.3533	11.81		14.1133	12.9833	11.41	11.21	13.4533	9.06333		10.0933	8.11667	7.08667	8.11	9.09	5.11333		13.1267	12.2467	10.76	13.0733	11.1233	8.99			0		p = 0.7933
	7	12.3867	10.5833	14.5333	11.6267	9.11333	12.51		13.47	11.6333	11.4267	15.4267	9.62667	13.4867		7.74667	5.45	9.63333	6.32333	7.63333	8.37		11.81	9.28333	10.43	11.39	13.5433	11.8567			3		p = 0.0029					3		p = 0.0003
	21	15.2633	12.5067	12.2033	9.20667	13.5133	11.8967		14.72	13.4867	12.5367	11.54	11.4533	12.5633		8.03667	7.46667	9.13667	5.93	6.71	8.23		12.2633	10.9633	12.5367	9.03	9.18	15.0467			7		p = 0.0013					7		p = 0.0029
																															21		p = 0.0004					21		p = 0.0015
Figure S1e
		Allodynia score
	Time (day)	Sham-Baseline							Sham-PACs							SNI-Baseline							SNI-PACs							Sham-Baseline vs SNI-Baseline			two-tailed two-sample t test				SNI-Baseline vs SNI-PACs			two-tailed pair-sample t test
	0	0.4	0.2	0.6	1	0	0.4									0.2	0.6	0.8	0.6	0.2	0.4
	3	0.333333	1	0.666667	0	0.666667	1.33333		0	0.666667	0.333333	1	1	0.666667		1.33333	1	2	1.33333	2.66667	0.666667		0.666667	0.666667	0.666667	0	1.66667	0.666667			0		p = 0.8601
	7	0.333333	0	0.666667	1	0.666667	1		1.33333	0	0.333333	0.666667	0.666667	0.666667		1.33333	1.66667	2	2.33333	2.66667	1		0.333333	0.666667	1	0.666667	1.33333	0.666667			3		p = 0.0396					3		p = 0.0173
	21	0.666667	1	0	1.33333	0.333333	0		0.333333	0.666667	0.666667	1	0.666667	0.333333		2	1	0.666667	1.33333	1.66667	1.66667		0.333333	0.333333	0.666667	0.666667	0	0.666667			7		p = 0.0022					7		p = 0.0021
																															21		p = 0.0193					21		p = 0.0159
Figure S1g
		PWMT (g)
	Time (h)	Sham-ACSF							Sham-PACs							Sham-Tempol							SNI-ACSF							SNI-PACs							SNI-Tempol
	0	0.79	1.22	0.55	0.81	0.7	0.93		0.81	1.04	0.93	0.79	0.7	1		1	0.81	0.7	0.79	0.93	0.79		0.13	0.13	0.13	0.1	0.27	0.25		0.32	0.1	0.1	0.11	0.27	0.17		0.1	0.05	0.2	0.05	0.21	0.36
	0.1666	0.81	0.79	0.93	0.6	0.81	1		0.81	0.93	0.81	1	0.62	0.81		1.04	0.79	0.55	0.93	1	0.81		0.25	0.55	0.05	0.11	0.09	0.16		0.55	0.46	0.16	0.41	0.78	0.42		0.25	0.13	0.36	0.07	0.16	0.27
	0.5	0.6	0.81	0.46	0.79	0.7	1		0.79	1.22	0.7	0.81	0.6	1		0.81	1	0.62	0.81	1	0.7		0.13	0.17	0.07	0.1	0.21	0.13		1	0.55	0.46	0.36	0.81	0.62		0.85	0.36	0.25	0.21	0.61	0.41
	1	0.93	1	1.04	1.22	0.62	0.7		0.93	1.04	0.79	0.81	0.62	0.81		0.93	1	0.79	0.7	0.81	0.7		0.17	0.32	0.09	0.16	0.1	0.27		1	0.62	0.55	0.46	0.81	0.46		0.6	0.17	0.35	0.27	0.55	0.25
	2	0.7	0.79	0.81	0.81	0.93	1		0.93	1	0.81	0.93	0.81	1.04		1.22	0.81	0.62	0.81	1	0.79		0.1	0.21	0.1	0.11	0.27	0.17		1	0.6	0.62	0.46	0.6	0.7		0.32	0.27	0.13	0.17	0.16	0.13
	3	0.81	0.79	1	1	0.79	0.81		0.81	1	0.93	0.7	0.79	0.93		1	0.81	0.79	0.81	0.79	1.04		0.11	0.44	0.1	0.04	0.13	0.25		0.7	0.42	0.55	0.36	0.42	0.55		0.32	0.08	0.13	0.17	0.05	0.36
	4	0.93	1.04	0.6	0.81	0.81	1.04		1	1.04	0.7	0.79	0.55	1.04		1	0.7	0.81	0.93	1	0.81		0.07	0.13	0.13	0.21	0.25	0.41		0.41	0.44	0.46	0.42	0.25	0.44		0.47	0.08	0.09	0.09	0.08	0.21
	5	0.81	0.79	0.62	0.93	0.7	1		1	0.81	0.62	0.93	0.6	1		0.81	0.79	0.81	1	1.04	0.7		0.13	0.16	0.07	0.21	0.11	0.21		0.32	0.1	0.36	0.16	0.32	0.6		0.21	0.08	0.13	0.13	0.08	0.21
	6	1	1.22	0.55	0.79	0.81	0.93		1	0.93	0.7	0.81	0.55	1.22		1.04	0.6	0.7	1	0.81	0.62		0.21	0.32	0.11	0.07	0.16	0.13		0.21	0.13	0.25	0.04	0.13	0.44		0.03	0.09	0.17	0.32	0.03	0.41
	SNI-PACs vs SNI-ACSF		two-tailed two-sample t test						SNI-Tempol vs SNI-ACSF		two-tailed two-sample t test
	0		p = 0.8419						0		p = 0.9094
	10 min (0.1666 h)		p = 0.0411						10 min (0.1666 h)		p = 0.9551
	0.5 h		p = 0.0005						0.5 h		p = 0.0111
	1 h		p = 0.0007						1 h		p = 0.0484
	2 h		p < 0.0001						2 h		p = 0.4157
	3 h		p = 0.0021						3 h		p = 0.9344
	4 h		p = 0.0060						4 h		p = 0.7169
	5 h		p = 0.0567						5 h		p = 0.8064
	6 h		p = 0.6299						6 h		p = 0.9127

## Sheet: Figure S2
Figure S1
Figure S1 b
	Sham-Baseline
		AP threshold (mV)	Spike Height (mV)	Half- Width (ms)	Rise time (ms)	Max Rise slope (V/s)	Decay time 90% to 10% (ms)	Max Decay slope (V/s)
	cell1	-34.5459	118.665	2.48094	0.358642	163.462	21.3635	-41.3411
	cell2	-32.7454	118.898	1.88922	0.365668	208.534	23.6632	-56.3151
	cell3	-34.5764	119.978	1.90493	0.311971	208.534	25.9658	-56.3151
	cell4	-37.0789	105.105	1.46634	0.273528	172.476	13.419	-70.638
	cell5	-33.2642	110.492	2.08653	0.308351	147.786	27.8357	-49.5793
	cell6	-37.384	107.526	2.06706	0.271241	134.315	22.6302	-49.0625
	cell7	-34.0881	108.6	2.3589	0.326251	125.901	26.4692	-43.4375
	cell8	-35.2478	110.37	2.25922	0.365449	118.99	29.5284	-47.8125
	cell9	-36.0107	115.168	1.56581	0.355795	223.958	11.1394	-71.2139
	cell10	-37.1094	108.487	1.59966	0.243822	238.607	19.8677	-59.5703
	cell11	-39.8254	114.402	1.30584	0.215685	228.065	18.7551	-80.7292
	cell12	-38.971	122.4	1.40985	0.256742	230.168	17.274	-86.238
	cell13	-37.1094	119.376	2.04179	0.256163	213.17	26.0809	-51.4323
	cell14	-36.7432	118.448	1.61865	0.266977	225.26	27.2534	-67.0573
	Sham-PACs
		AP threshold (mV)	Spike Height (mV)	Half- Width (ms)	Rise time (ms)	Max Rise slope (V/s)	Decay time 90% to 10% (ms)	Max Decay slope (V/s)
	cell1	-38.5742	115.898	2.11084	0.373552	184.688	27.0989	-49.375
	cell2	-36.5601	106.437	1.78602	0.37164	167.368	18.7256	-58.9193
	cell3	-34.2154	106.917	1.7932	0.302837	167.368	19.8341	-58.9193
	cell4	-36.0413	110.274	1.85355	0.311374	177.409	18.8505	-55.8894
	cell5	-32.3792	103.723	3.17314	0.327151	88.6418	39.1892	-32.2266
	cell6	-35.0037	102.845	2.3003	0.299468	103.75	24.972	-39.6875
	cell7	-24.2004	110.093	2.55419	0.436438	122.5	25.1847	-40
	cell8	-37.5061	109.962	2.18995	0.38285	126.502	41.6395	-49.0625
	cell9	-37.7197	110.808	1.51249	0.360423	183.268	12.5636	-78.776
	cell10	-40.4968	108.097	1.41235	0.236533	224.375	14.2355	-69.0625
	cell11	-43.9758	110.78	1.20526	0.21695	244.291	17.7872	-92.5
	cell12	-43.0298	126.193	1.45498	0.2905	235.577	24.1443	-82.6823
	cell13	-41.4124	116.367	1.73034	0.241197	232.096	24.8622	-60.9976
	cell14	-35.9497	118.686	1.79881	0.267275	144.832	28.5029	-61.5234
	SNI-Baseline
		AP threshold (mV)	Spike Height (mV)	Half- Width (ms)	Rise time (ms)	Max Rise slope (V/s)	Decay time 90% to 10% (ms)	Max Decay slope (V/s)
	cell1	-44.7082	111.796	1.425	0.262113	208.534	17.5973	-78.4505
	cell2	-34.6375	115.827	1.53585	0.264695	203.125	18.4102	-70.3125
	cell3	-41.4124	109.083	1.30048	0.254364	243.164	10.6644	-85.637
	cell4	-40.3137	121.198	1.41458	0.261767	223.257	16.3624	-84.9609
	cell5	-32.5928	109.492	1.6216	0.286844	162.26	22.8847	-69.6615
	cell6	-38.8184	113.378	1.40359	0.24851	219.727	23.9095	-76.4974
	cell7	-44.5251	114.206	1.85826	0.272213	199.87	12.0999	-57.9928
	cell8	-38.6352	125.039	1.96406	0.311354	201.322	23.9004	-55.3385
	cell9	-40.863	115.016	1.48099	0.258862	205.529	10.9329	-81.1298
	cell10	-38.0554	111.242	1.71497	0.254368	237.956	19.3335	-59.5703
	cell11	-40.9546	112.64	1.55914	0.260638	175.223	16.9556	-74.5443
	cell12	-37.4756	122.655	1.44061	0.246855	230.168	14.8065	-82.9327
	cell13	-38.208	115.837	1.51099	0.250269	222.656	27.2198	-71.9401
	cell14	-42.9077	103.153	1.25945	0.218769	203.125	15.3682	-90.1693
	SNI-PACs
		AP threshold (mV)	Spike Height (mV)	Half- Width (ms)	Rise time (ms)	Max Rise slope (V/s)	Decay time 90% to 10% (ms)	Max Decay slope (V/s)
	cell1	-36.2549	109.124	1.43139	0.285377	180.288	25.1619	-75.7212
	cell2	-36.5906	109.622	1.63085	0.297047	165.565	26.9163	-70.3125
	cell3	-40.0391	108.597	1.31534	0.259663	221.755	12.9188	-83.125
	cell4	-39.208	115.566	1.46717	0.245185	232.747	22.8377	-76.8229
	cell5	-33.1116	119.112	1.52669	0.319366	169.922	26.3291	-75.5208
	cell6	-41.4429	116.683	1.41835	0.273358	189.303	29.7808	-76.875
	cell7	-39.5671	115.431	1.7275	0.313761	178.786	15.8481	-68.2091
	cell8	-37.5977	115.451	2.09589	0.375255	135.517	32.8253	-53.3854
	cell9	-35.614	109.616	1.51213	0.295561	181.641	16.546	-79.4271
	cell10	-37.6282	110.389	1.52403	0.270802	216.647	10.3146	-65.7552
	cell11	-36.4685	110.827	1.55881	0.281329	183.919	20.6827	-72.5911
	cell12	-40.802	126.076	1.47031	0.245113	222.055	18.2331	-89.8438
	cell13	-39.7644	110.545	1.47762	0.25216	176.983	25.6422	-69.4111
	cell14	-37.4451	99.7114	1.34325	0.261868	161.875	24.4018	-82.8125
		Sham-Baseline	Sham-PACs	SNI-Baseline	SNI-PACs
	AP threshold (mV)	-36.05 ± 0.5545	-36.93 ± 1.324	-39.58 ± 0.9157**a	-37.97 ± 0.6133
	Spike Height (mV)	114.1 ± 1.497	111.2 ± 1.674	114.3 ± 1.540	112.6 ± 1.658
	Half- Width (ms)	1.861 ± 0.09948	1.920 ± 0.1380	1.535 ± 0.05326**b	1.535 ± 0.05154
	Rise time (ms)	0.2983 ± 0.01340	0.3156 ± 0.01702	0.2608 ± 0.005592*c	0.2840 ± 0.009428
	Max Rise slope (V/s)	188.5 ± 11.50	171.6 ± 13.43	209.7 ± 5.976	186.9 ± 7.300##a
	Max Decay slope (V/s)	-59.34 ± 3.707	-59.26 ± 4.591	-74.22 ± 2.892**d	-74.27 ± 2.373
	Decay time 90%to 10% (ms)	22.23 ± 1.487	24.11 ± 2.237	17.89 ± 1.367*e	22.03 ± 1.743##b
	**a: AP threshold, SNI-Baseline vs Sham-Baseline, two-tailed two-sample t test, t=3.297, P=0.0028
	**b: Half- Width, SNI-Baseline vs Sham-Baseline, two-tailed two-sample t test, t=2.890, P=0.0077
	*c: Rise time, SNI-Baseline vs Sham-Baseline, two-tailed two-sample t test, t=2.581, P=0.0159
	**d: Max Decay slope, SNI-Baseline vs Sham-Baseline, two-tailed two-sample t test, t=3.166, P=0.0039
	*e: Decay time 90%to 10%, SNI-Baseline vs Sham-Baseline, two-tailed two-sample t test, t=2.150, P=0.0410
	##a: Max Rise slope, SNI-PACs vs SNI-Baseline, two-tailed paired t test, t=3.901, P=0.0018
	##b: Decay time 90%to 10%, SNI-PACs vs SNI-Baseline, two-tailed paired t test, t=3.232, P=0.0066

[truncated: 3 more sheets: Figure S3, Figure S4, Figure S6]
